# Supplementary material for: CNNM proteins selectively bind to the TRPM7 channel to stimulate divalent cation entry into cells
Source: PLoS Biol. 2021 Dec 20;19(12):e3001496. doi: 10.1371/journal.pbio.3001496 (PMC8726484; doi:10.1371/journal.pbio.3001496)
Supplement: S1 Table — For identification of TRPM7 interacting proteins by LC-MS/MS, purified TRPM7 was resolved in a Bis-Tris polyacrylamide gel, and each gel band was subjected to in-gel reduction, alkylation, tryptic digestion, and peptide extraction with a standard protocol. Peptides were solubilized in 0.1% trifluoroacetic acid, and analyzed by Nano LC-MS/MS with Dionex Ultimate 3000 RLSC Nano System interfaced with a Velos-LTQ-Orbitrap (Thermo Fisher Scientific) or a QExactive HF (Thermo Fisher Scientific) based on instrument availability. Shown are results from samples immunopurified from LTRPC7 cells in the absence of tetracycline to keep TRPM7 expression levels low and from control cells (293T). The table shows proteins that were identified in 2 experimental replicates of samples from LTRPC7 cells but not in in control 293T cells. (XLSX) [file pbio.3001496.s001.xlsx]

## Sheet: Sheet1
Accession	Description	Experiment 1 (Area)	Control 1 (Area)	Experiment 2 (Area)	Control 2 (Area)	Experiment 1+Experiment 2 (Area)
Q96QT4	Transient receptor potential cation channel subfamily M member 7 OS=Homo sapiens GN=TRPM7 PE=1 SV=1	5600000000	trace	840000000	Not found	3220000000
Q8NE01	Metal transporter CNNM3 OS=Homo sapiens GN=CNNM3 PE=1 SV=1	290000000	Not found	43000000	Not found	166500000
Q9NXU5	ADP-ribosylation factor-like protein 15 OS=Homo sapiens GN=ARL15 PE=1 SV=1	210000000	Not found	36000000	Not found	123000000
Q08380	Galectin-3-binding protein OS=Homo sapiens GN=LGALS3BP PE=1 SV=1	230000000	Not found	16000000	Not found	123000000
Q6P4Q7	Metal transporter CNNM4 OS=Homo sapiens GN=CNNM4 PE=1 SV=3	180000000	Not found	50000000	Not found	115000000
P34741	Syndecan-2 OS=Homo sapiens GN=SDC2 PE=1 SV=2	94000000	Not found	27000000	Not found	60500000
Q00577	Transcriptional activator protein Pur-alpha OS=Homo sapiens GN=PURA PE=1 SV=2	94000000	Not found	8900000	Not found	51450000
Q16666	Gamma-interferon-inducible protein 16 OS=Homo sapiens GN=IFI16 PE=1 SV=3	89000000	Not found	4500000	Not found	46750000
Q9H8M5	Metal transporter CNNM2 OS=Homo sapiens GN=CNNM2 PE=1 SV=2	75000000	Not found	14000000	Not found	44500000
Q15650	Activating signal cointegrator 1 OS=Homo sapiens GN=TRIP4 PE=1 SV=4	79000000	Not found	4300000	Not found	41650000
P35269	General transcription factor IIF subunit 1 OS=Homo sapiens GN=GTF2F1 PE=1 SV=2	58000000	Not found	2200000	Not found	30100000
Q14244	Ensconsin OS=Homo sapiens GN=MAP7 PE=1 SV=1	52000000	Not found	3400000	Not found	27700000
O75487	Glypican-4 OS=Homo sapiens GN=GPC4 PE=1 SV=4	39000000	Not found	6900000	Not found	22950000
Q5TAQ9	DDB1- and CUL4-associated factor 8 OS=Homo sapiens GN=DCAF8 PE=1 SV=1	36000000	Not found	1100000	Not found	18550000
P18827	Syndecan-1 OS=Homo sapiens GN=SDC1 PE=1 SV=3	25000000	Not found	12000000	Not found	18500000
Q01813	ATP-dependent 6-phosphofructokinase, platelet type OS=Homo sapiens GN=PFKP PE=1 SV=2	25000000	Not found	3800000	Not found	14400000
P51617	Interleukin-1 receptor-associated kinase 1 OS=Homo sapiens GN=IRAK1 PE=1 SV=2	24000000	Not found	1100000	Not found	12550000
Q7KZI7	Serine/threonine-protein kinase MARK2 OS=Homo sapiens GN=MARK2 PE=1 SV=2	18000000	Not found	2500000	Not found	10250000
Q92896	Golgi apparatus protein 1 OS=Homo sapiens GN=GLG1 PE=1 SV=2	18000000	Not found	1100000	Not found	9550000
P20700	Lamin-B1 OS=Homo sapiens GN=LMNB1 PE=1 SV=2	14000000	Not found	4400000	Not found	9200000
Q5VT06	Centrosome-associated protein 350 OS=Homo sapiens GN=CEP350 PE=1 SV=1	13000000	Not found	670000	Not found	6835000
Q68CP9	AT-rich interactive domain-containing protein 2 OS=Homo sapiens GN=ARID2 PE=1 SV=2	10000000	Not found	2600000	Not found	6300000
Q93096	Protein tyrosine phosphatase type IVA 1 OS=Homo sapiens GN=PTP4A1 PE=1 SV=2	2100000	Not found	7400000	Not found	4750000
Q96RF0	Sorting nexin-18 OS=Homo sapiens GN=SNX18 PE=1 SV=2	5600000	Not found	1800000	Not found	3700000
Q53F19	Uncharacterized protein C17orf85 OS=Homo sapiens GN=C17orf85 PE=1 SV=2	6200000	Not found	960000	Not found	3580000
Q9NQ29	Putative RNA-binding protein Luc7-like 1 OS=Homo sapiens GN=LUC7L PE=1 SV=1	4600000	Not found	1700000	Not found	3150000
