# Supplementary material for: CNNM proteins selectively bind to the TRPM7 channel to stimulate divalent cation entry into cells
Source: PLoS Biol. 2021 Dec 20;19(12):e3001496. doi: 10.1371/journal.pbio.3001496 (PMC8726484; doi:10.1371/journal.pbio.3001496)
Supplement: S1 Data — (XLSX) [file pbio.3001496.s003.xlsx]

## Sheet: Fig 1
Fig 1 D												Fig 1 F (50 cells were analyzed for each time point)
Cell Number	293	CNNM1	CNNM2	CNNM3	CNNM4	293-M7	293-M7+CNNM1	293-M7+CNNM2	293-M7+CNNM3	293-M7+CNNM4		Time(min)	293	293+CNNM1	293+CNNM2	293+CNNM3	293+CNNM4	293-M7	293-M7+CNNM1	293-M7+CNNM2	293-M7+CNNM3	293-M7+CNNM4
1	7.18733	7.69433	30.608	6.856	35.277	37.4237	44.801	114.218	25.1583	84.769		0	0	0	0	0	0	0	0	0	0	0
2	3.96833	9.89433	56.299	6.431	18.824	21.1157	44.481	126.684	17.6093	26.501		0.5	4.35057	7.05411	10.0929	0.350227	6.15489	0.484893	4.10317	0.5786	1.24619	0.94166
3	4.71833	15.7163	27.512	5.112	11.95	28.4497	24.463	5.923	40.2763	46.861		1	7.62438	11.136	18.8307	1.70996	11.8162	3.55883	10.9825	15.7876	4.22678	8.56027
4	4.60533	10.7423	27.34	14.076	22.464	30.4197	54.365	188.442	13.0513	97.624		1.5	10.8488	13.9423	21.422	3.36542	23.9114	9.00603	28.746	71.6877	19.9148	29.724
5	3.82033	7.34433	7.362	6.431	8.651	33.1827	40.504	176.665	24.9063	102.68		2	7.58509	17.5101	36.8798	7.17478	32.9234	9.70797	54.0891	147.584	42.6784	73.7438
6	4.69733	5.94533	7.744	4.719	2.745	13.6097	35.81	122.875	19.9633	119.271		3	14.8085	32.7324	56.7285	10.5812	47.4741	15.9777	80.1207	247.508	66.6704	138.347
7	4.92633	7.68833	12.115	4.605	5.348	23.4397	88.112	116.71	66.6483	110.292		2.5	6.52392	26.6356	49.2664	13.621	48.1569	19.9568	119.064	385.229	99.9771	214.416
8	6.28233	13.1293	11.263	3.773	15.246	19.3907	54.225	159.588	34.0873	48.555		3.5	19.3183	42.6315	69.8081	15.967	61.2086	26.1906	169.553	543.308	138.669	303.288
9	5.53333	12.2923	26.53	0.986	38.635	19.9637	2.416	157.038	60.9353	65.154		4	19.1015	51.4716	78.9276	20.7851	67.5965	38.0505	228.657	712.938	183.562	381.073
10	4.73933	4.49733	7.158	6.806	5.865	41.6177	52.865	109.846	16.9743	40.776		4.5	21.1661	51.6287	88.9492	26.2013	81.8847	51.1325	292.574	884.563	229.496	490.558
11	2.61633	1.79833	5.475	3.548	0.36	7.38567	56.262	146.516	34.2273	109.366		5	24.7572	57.01	98.8799	41.5876	89.505	68.1051	367.014	1065.21	278.522	590.724
12	2.77733	4.27933	50.646	3.454	7.692	17.4767	24.807	196.41	43.3713	84.205		5.5	21.9093	60.0518	108.077	46.1522	95.6971	79.6845	447.329	1280.66	329.478	685.603
13	4.00433	9.80933	47.637	3.034	23.329	20.6327	86.377	126.101	11.7993	53.592		6	16.8897	65.8466	114.293	58.5648	104.572	99.86	539.148	1465.13	384.999	780.536
14	4.57033	6.14133	63.184	4.452	9.602	23.2457	48.435	107.753	26.9163	60.037		7	19.1856	70.9558	129.794	69.1472	123.325	120.95	616.099	1590.05	440.419	877.596
15	3.91333	4.42733	10.775	2.93	41.549	40.0967	44.74	29.233	60.2323	51.06		6.5	18.5924	69.1468	121.663	75.3038	123.896	142.081	700.653	1671.59	498.586	961.301
16	4.39833	4.76933	34.027	6.99	7.548	23.9417	9.348	198.676	9.79533	69.036		7.5	19.1929	74.0028	142.214	79.1959	135.593	159.76	774.423	1794.05	540.81	1048.56
17	1.53433	1.46833	28.604	8.025	1.932	15.7367	32.113	181.337	6.36133	132.61		8	23.3208	78.2529	149.448	87.8012	139.761	189.37	850.805	1899.14	588.119	1126.98
18	4.68133	8.34833	17.039	5.009	56.676	34.2327	7.793	201.146	65.3073	62.407		8.5	21.6027	80.2376	158.451	88.4822	147.13	220.839	902.318	1973.49	633.155	1195
19	2.53633	11.1553	53.661	4.36	2.887	14.7327	24.143	182.58	26.4173	101.231		9	17.6384	80.2902	168.733	89.9757	154.716	237.505	960.483	2026.86	678.53	1264.53
20	2.08933	3.46933	16.086	8.661	53.212	7.88267	43.43	188.704	34.1363	146.55		9.5	18.0592	83.2141	174.83	90.6393	164.883	280.55	1021.48	2061.12	724.589	1338.53
21	4.47733	2.52033	22.034	4.474	28.447	16.7817	3.816	66.381	41.3953	51.199		10.5	21.5033	96.2687	192.603	100.945	169.589	324.907	1077.81	2090.02	773.538	1398.35
22	1.77733	14.5393	19.935	6.894	8.891	-14.831	23.275	137.628	49.5763	90.051		10	19.0882	88.3088	188.237	104.535	170.294	386.226	1131.09	2094.9	821.327	1454.12
23	4.73833	27.5853	27.67	7.395	37.799	42.7507	7.407	144.466	26.6323	109.201		11	20.9783	101.638	204.525	106.757	182.092	446.687	1183.13	2108.66	862.032	1501.1
24	8.24233	28.5823	53.922	5.038	4.36	23.7887	7.072	92.386	10.3543	32.342
25	0.120333	2.13233	40.688	0.913	0.802	12.4777	71.63	157.184	16.3433	44.753
26	4.11233	5.39333	19.821	1.762	21.292	29.0447	22.789	149.75	18.9733	94.387
27	3.91633	6.17433	12.264	16.975	3.218	14.3677	66.179	41.109	31.6583	53.046
28	3.02533	11.4743	33.282	1.474	14.907	20.1467	56.32	104.885	55.1243	131.553
29	2.39533	4.14933	24.815	5.614	26.523	15.8887	48.459	104.319	44.3363	61.771
30	2.85233	11.2033	30.109	12.597	4.404	25.5617	109.148	127.347	5.55733	36.034
31	0.822333	3.04533	1.418	2.859	10.55	17.7897	73.57	166.054	8.97233	78.853
32	4.83833	7.44933	34.955	4.071	6.47	13.4737	51.871	157.382	20.0183	71.043
33	1.14133	1.88633	30.537	37.882	3.368	15.9877	67.156	128.702	70.2223	110.893
34	4.64033	6.99133	25.765	5.849	32.367	19.2807	65.315	60.818	28.8803	40.096
35	2.19533	3.74633	4.952	2.826	15.401	25.9357	20.866	156.383	24.8793	58.522
36	5.21333	7.36333	30.075	5.114	28.468	31.4257	129.147	166.41	51.9543	71.077
37	2.19733	4.12933	7.383	14.318	5.411	19.4757	25.18	183.313	15.1973	94.1
38	3.37133	4.83233	11.367	10.706	3.254	27.2107	6.818	7.433	88.6233	64.705
39	2.86733	5.77733	24.672	5.807	3.207	21.2777	44.529	4.233	19.2333	105.893
40	10.3633	12.5123	38.981	6.045	8.059	25.1837	52.15	92.163	82.7133	25.877
41	5.65633	23.9953	45.934	4.47	2.407	34.5707	87.186	186.697	19.6383	132.241
42	4.16833	8.13333	137.267	4.799	3.417	17.0087	7.166	200.206	38.6253	95.84
43	5.52333	5.65533	15.429	3.895	14.917	23.0397	48.836	132.852	35.5133	41.924
44	1.85233	9.40133	12.433	5.391	61.474	46.5617	39.762	99.624	48.0443	46.753
45	4.86733	8.23433	35.798	5.918	9.941	16.8157	78.67	104.523	22.5923	47.57
46	3.49933	6.56233	30.105	16.688	5.255	30.2947	39.19	170.664	58.4043	128.928
47	3.39733	7.27933	5.918	3.723	31.891	40.5057	20.695	137.893	53.4623	90.075
48	4.15233	6.89133	23.696	5.126	20.919	10.9427	122.656	218.543	28.0403	35.677
49	6.60333	3.64733	50.479	2.803	34.484	33.9257	21.763	20.395	40.6043	85.449
50	3.23033	4.54733	34.484	3.401	37.301	19.4137	32.119	132.792	10.1863	37.541
51	2.36433	8.35233	35.096	19.282	7.809	32.2137	6.905	153.162	10.9703	117.017
52	4.41233	4.11733	25.518	6.145	27.979	12.9197	25.741	166.896	15.3543	66.839
53	13.8253	5.72233	21.908	11.431	3.069	16.5317	7.852	155.013	34.6343	38.96
54	0.873333	16.7233	0.838	31.569	0.41	23.8167	67.876	64.663	45.0363	142.889
55	3.97933	11.6843	33.789	8.945	4.234	24.6067	32.388	130.281	20.4483	90.024
56	2.97733	4.77333	19.548	5.2	12.773	29.6437	57.075	139.71	29.5163	99.319
57	2.08633	14.7573	4.946	4.453	25.383	19.4537	67.46	96.668	24.1463	23.588
58	3.47633	6.21533	9.128	5.882	4.829	19.2037	70.156	198.173	22.5803	19.131
59	0.369333	4.87433	28.338	1.387	5.902	13.7777	41.337	9.696	87.6373	100.875
60	2.28933	5.12333	22.889	3.21	25.626	15.3847	49.842	144.285	11.5833	74.932
61	5.41933	4.51633	41.293	4.882	19.232	12.7727	40.974	128.162	21.0293	85.517
62	3.95733	4.65833	41.078	4.599	5.129	21.5477	52.728	195.029	17.1973	85.542
63	3.54133	5.83233	7.158	9.893	2.314	52.7187	24.544	27.09	39.0763	36.95
64	2.79433	4.14333	11.421	3.449	14.985	33.2517	87.317	125.829	62.4463	90.705
65	3.91833	7.49133	69.306	7.23	3.109	31.5607	40.108	24.436	10.7493	67.429
66	3.42233	12.9643	14.768	6.188	9.666	25.8107	17.32	205.243	23.5773	89.22
67	3.79033	8.41033	16.811	6.183	43.695	65.0327	63.195	161.516	11.8653	76.799
68	11.1623	4.38833	23.274	3.358	5.449	24.0027	42.32	196.705	13.2943	53.795
69	4.83933	9.74433	35.637	5.362	22.074	9.80967	23.244	115.726	15.5533	62.285
70	9.68933	23.6033	13.293	4.504	7.756	3.79067	34.437	113.087	33.3613	44.719
71	7.46233	9.34933	23.304	7.789	8.172	17.8437	69.329	130.986	13.4003	45.565
72	3.66333	6.27833	7.019	4.507	5.811	8.80367	36.403	12.514	13.2223	120.508
73	2.24733	26.9493	5.838	1.873	3.751	5.07567	3.62	177.338	57.7423	156.035
74	4.57433	1.59433	36.394	2.816	11.154	23.9387	39.538	71.04	22.1273	76.376
75	0.527333	2.40833	29.264	9.669	16.635	29.8677	30.49	157.529	74.3013	74.955
76	3.41433	29.6843	23.555	4.678	8.563	39.9297	118.959	125.968	40.8423	47.619
77	8.97533	5.55333	11.862	10.678	5.138	27.7937	47.674	136.145	46.1683	85.379
78	6.89933	6.86533	3.744	20.747	11.502	31.0437	55.122	160.607	73.7623	53.799
79	3.51233	8.85733	22.35	13.829	4.68	20.6937	5.021	89.453	21.3513	97.402
80	2.19733	19.1153	15.526	3.341	6.252	24.7727	17.539	150.878	32.8243	65.66
81	1.58933	3.17233	2.957	2.799	13	23.6597	3.791	214.019	57.3543	121.017
82	4.21933	6.31833	10.11	9.662	18.381	15.9547	42.549	6.633	14.9563	39.508
83	3.81533	9.87033	21.543	4.789	21.4	14.9377	13.101	223.922	23.5393	18.823
84	7.59533	3.52833	23.52	5.336	2.664	33.3807	76.457	205.583	38.2163	138.546
85	4.12033	6.36633	43.467	15.258	5.081	61.0867	39.019	203.438	48.0553	46.395
86	17.2463	6.90933	18.454	7.013	4.875	17.1187	38.556	150.102	36.2083	95.356
87	4.87833	6.10733	40.214	7.664	19.571	25.9197	63.421	196.824	56.6583	95.034
88	5.96133	2.12033	5.092	1.731	45.579	5.59967	61.112	159.062	58.9913	60.267
89	0.538333	11.1643	44.918	0.569	2.09	21.9147	48.11	128.901	43.5123	97.887
90	1.79033	9.70833	22.661	4.307	8.597	19.1407	77.38	164.26	53.8163	123.003
91	0.339333	1.06133	2.221	33.922	4.421	18.0887	65.741	173.1	49.9693	95.221
92	4.29133	7.33833	22.633	13.021	12.71	9.23467	8.716	159.982	45.9293	62.747
93	6.23033	8.10233	73.105	6.268	3.555	23.7147	43.748	104.605	62.0963	136.139
94	2.36133	7.46333	4.456	3.346	0.839	23.9517	55.952	126.113	34.3773	34.545
95	3.05533	7.86133	55.34	1.924	28.438	13.0067	28.3	80.65	32.9853	106.314
96	1.55533	1.76833	15.72	4.251	1.297	17.6897	77.591	2.215	33.1023	42.941
97	1.08433	11.9483	87.094	4.859	33.436	27.3117	105.576	227.628	40.6373	79.972
98	4.17533	21.3863	17.637	2.306	34.894	19.2147	59.042	134.343	39.3383	23.955
99	3.82133	11.9053	29.935	2.893	8.656	42.2137	41.083	111.965	42.9873	84.9
100	5.16633	5.72733	32.538	4.371	29.528	33.5207	59.13	133.175	23.8683	38.444
Ave	4.16353	8.41024	26.5576	6.94453	14.9109	23.3434	45.5512	131.593	34.8633	76.1082
SD	2.66414	6.04972	20.334	6.28804	13.8478	11.6969	27.7828	56.671	19.5238	33.0938
SEM	0.266414	0.604972	2.0334	0.628804	1.38478	1.16969	2.77828	5.6671	1.95238	3.30938
ANOVA	Anova: Single Factor
	SUMMARY
	Groups	Count	Sum	Average	Variance
	293	100	416.353	4.16353	7.09767
	CNNM1	100	841.024	8.41024	36.5991
	CNNM2	100	2655.76	26.5576	413.471
	CNNM3	100	694.453	6.94453	39.5395
	CNNM4	100	1491.09	14.9109	191.761
	293-M7	100	2334.34	23.3434	136.819
	293-M7+CNNM1	100	4555.12	45.5512	771.882
	293-M7+CNNM2	100	13159.3	131.593	3211.6
	293-M7+CNNM3	100	3486.33	34.8633	381.177
	293-M7+CNNM4	100	7610.82	76.1082	1095.2
	ANOVA
	Source of Variation	SS	df	MS	F	P-value	F crit
	Between Groups	1.41368e+06	9	157076	249.916	9.74847e-248	1.88932
	Within Groups	622229	990	628.515
	Total	2.03591e+06	999
T-TEST	293-M7 vs 293-M7+CNNM1	293-M7 vs 293-M7+CNNM2	293-M7 vs 293-M7+CNNM3	293-M7 vs 293-M7+CNNM4
P-value	1.64707e-11	1.40794e-35	1.40794e-35	1.16053e-29

## Sheet: Fig 2
Fig 2B														Fig 2C (50 cells were analyzed for each time point)
Cell #	293	293-M7	293-M7ΔCNNM3	293-M7ΔCNNM3+CNNM3	293-M7ΔCNNM4	293-M7ΔCNNM4+CNNM4	293-M7ΔCNNM3&4	293-M7ΔCNNM3&4+CNNM3	293-M7ΔCNNM3&4+CNNM4	293-M7ΔCNNM3&4+CNNM3&4				Time(min)	293	293-M7	293-M7ΔC3	293-M7ΔC3+C3	293-M7ΔC4	293-M7ΔC4+C4	293-M7ΔC3ΔC4	293-M7ΔC3ΔC4+C3	293-M7ΔC3ΔC4+C4	293-M7ΔC3ΔC4+C3+C4
1	3.0444	35.708	20.8886	39.4668	6.9236	67.6216	10.5486	22.0422	36.5636	68.1528				0	0	0	0	0	0	0	0	0	0	0
2	1.8574	19.879	12.1686	46.3108	6.9936	49.5696	6.8696	9.6232	40.6526	32.4138				0.5	0.685953	1.19805	0.802593	0.6412	0.881183	1.85134	0.0841905	1.42414	4.14375	0.14096
3	5.0064	43.519	18.2796	24.4798	6.4516	90.2956	7.1856	12.6402	97.7786	65.7788				1	2.73107	4.02473	1.851	2.42132	2.05668	7.58563	3.21551	8.06601	4.46481	11.957
4	6.7274	15.829	13.4136	20.2248	7.3306	52.0346	4.2256	28.4122	63.1256	53.5398				1.5	11.552	6.58036	1.23031	17.1306	2.28402	15.77	3.28018	17.3505	14.2198	38.9888
5	2.4144	16.735	22.0226	43.6798	11.0126	38.2476	5.3376	30.5572	84.6896	92.9278				2	13.8869	8.31755	5.29712	22.3394	3.57941	32.7091	6.3963	16.322	22.5674	75.4349
6	2.3924	21.313	24.0726	39.3308	3.7916	108.83	12.6026	17.7522	62.7186	33.5528				2.5	10.0042	16.3904	8.44476	29.4008	8.64089	50.25	5.01258	19.6185	31.406	119.321
7	1.3684	36.108	22.6916	4.3018	5.9496	92.9666	9.1766	20.5362	65.0216	56.9478				3	17.8537	21.5232	12.3983	37.9398	8.93964	74.2076	7.95707	18.4452	46.1852	175.213
8	6.8634	31.035	6.1846	14.2238	7.9206	47.2416	3.8756	12.1522	37.2686	30.6588				3.5	16.1209	30.9475	14.4994	49.1169	12.5858	103.284	11.8622	28.8943	65.8769	239.119
9	2.1224	26.762	7.0036	43.3058	15.8076	75.0466	16.6556	25.5082	39.3926	50.7578				4	12.6119	40.3739	19.9879	57.0647	16.648	134.264	14.5372	30.0311	95.9611	300.297
10	3.4474	25.664	17.7636	21.5288	10.5076	59.5586	4.1796	16.6422	88.3636	111.043				4.5	19.3976	49.4931	23.457	70.1998	24.3214	169.715	18.9386	36.1199	133.294	360.147
11	3.4254	33.907	12.2606	18.0148	10.0656	104.497	13.8736	30.2662	74.2316	96.6838				5	23.0108	62.0591	30.5575	86.3551	26.4352	208.774	21.9066	42.4131	177.842	412.783
12	7.0314	32.893	26.4086	96.1318	12.2086	6.4566	5.8656	18.9592	24.1416	20.9088				5.5	24.8654	75.6115	36.5131	92.4829	32.562	257.656	25.9307	47.8149	228.601	463.3
13	2.3414	7.032	9.2766	23.9278	6.3276	29.5026	4.1816	8.2262	38.3056	16.3888				6	29.5036	89.4941	45.4051	107.143	35.2121	298.386	30.6774	54.1638	266.529	516.443
14	5.1684	8.087	8.0956	58.8068	4.8806	37.7106	2.6486	13.4442	53.8566	45.2268				6.5	27.1802	103.068	53.0249	120.835	38.967	341.19	34.3733	62.6686	320.526	559.605
15	2.2194	26.405	27.1086	38.3718	13.5256	151.473	4.6366	17.7222	59.7736	35.3628				7	32.6028	115.574	65.1505	137.813	44.4313	387.905	39.7209	72.7923	376.246	599.601
16	1.3174	14.318	20.0946	17.0938	12.2706	111.677	1.8076	0.8752	31.1616	78.0468				7.5	35.7763	136.646	71.6087	151.118	48.013	432.637	44.6582	84.0872	428.48	640.208
17	2.2004	31.599	12.9946	32.0388	4.4356	90.2496	7.9696	25.9232	58.1326	47.7648				8	36.1165	153.809	80.1241	171.679	54.109	479.081	47.8663	93.6332	477.918	661.697
18	2.5094	27.546	13.5766	29.4878	8.2326	82.1936	11.3606	32.5762	57.4576	95.5618				8.5	31.1103	171.835	86.6547	187.996	59.9404	527.654	51.9765	105.817	524.674	703.291
19	8.5574	16.006	29.0646	7.7638	13.6706	60.2006	4.7186	2.8682	30.5536	78.4368				9	35.3475	187.988	103.277	210.032	62.5154	577.296	58.9649	115.265	569.654	738.69
20	0.7244	23.445	13.1736	12.6988	5.8476	2.9896	2.8946	10.3252	71.1866	69.5758				9.5	29.5755	208.899	112.768	231.291	69.2426	626.219	61.2151	127.328	612.986	768.021
21	2.2594	18.356	11.8596	27.9618	11.0136	35.9796	8.5846	33.9082	49.4846	76.4678				10	32.3478	225.613	122.744	246.459	74.9576	673.915	67.1711	135.472	650.65	792.281
22	1.9744	1.009	16.6026	41.4888	3.2786	64.6716	5.6616	9.9762	51.7966	93.7578				10.5	37.2161	245.54	133.259	265.141	78.0395	726.904	70.4692	147.825	687.128	818.436
23	5.2754	27.191	11.7096	16.6788	5.0726	46.4446	0.5836	16.6152	33.6266	49.1248				11	31.5543	262.347	143.16	288.095	85.4379	769.191	75.919	159.168	719.261	840.82
24	2.5084	23.915	28.1866	50.0838	4.7756	80.9966	9.9916	0.6362	62.8556	58.5258
25	3.8534	28.84	24.2056	29.0258	11.1426	6.0036	6.3466	16.9332	80.7056	53.6488
26	3.9024	49.553	10.0676	52.6308	9.7866	73.2116	8.6816	18.0892	50.7746	33.8428
27	2.4234	34.262	18.8986	64.9588	9.3386	83.3986	10.5846	11.0422	31.4426	46.1088
28	5.2174	22.641	13.3246	23.9158	9.0756	58.6316	5.6886	17.3572	81.3546	81.1868
29	7.8414	19.845	4.4556	74.0268	7.1636	34.4316	0.6586	15.1832	62.6756	19.3568
30	2.0234	26.115	5.4376	5.0458	9.8666	98.5866	8.7246	11.3812	38.7146	60.1348
31	1.4354	10.005	11.3296	23.9698	7.0236	78.3986	4.7046	1.2892	37.4516	43.9498
32	1.3204	23.799	6.2386	6.0588	6.9276	28.7456	6.9436	19.3742	17.2816	70.0688
33	2.3574	39.467	12.2466	20.0168	8.2256	44.1276	6.5516	9.4482	146.692	84.2838
34	0.7214	28.069	9.1556	26.6048	5.2516	59.2786	4.9216	8.3262	54.3476	50.0668
35	1.3614	16.022	12.8096	45.4998	6.5496	70.3006	15.1586	8.4842	32.0806	59.4678
36	2.1024	17.579	11.5996	48.2568	9.8596	33.3976	7.4026	12.6992	49.5816	75.2288
37	2.8454	68.834	15.6506	35.0308	7.9066	97.6846	5.7896	26.9792	36.0846	84.6368
38	0.1034	8.427	11.4016	1.9948	7.8106	34.9966	2.0106	8.4672	58.1576	58.4278
39	2.8954	30.66	9.1366	29.7828	10.0736	58.6506	6.2006	21.0032	41.3086	49.0558
40	4.6754	27.212	11.0916	35.4978	7.0536	94.0436	11.8606	16.0502	55.0306	31.5478
41	2.3734	38.617	20.9786	25.4838	21.4426	74.0616	9.9986	25.1712	71.9426	71.7538
42	1.9214	30.119	9.4226	17.8938	9.9616	69.3876	5.8896	15.5762	55.3956	53.1188
43	4.0954	38.787	15.0786	35.9278	7.5876	85.9106	7.9936	27.5012	46.0496	109.344
44	0.9674	9.511	2.5106	30.6778	8.9826	61.4576	27.1966	12.5822	55.7696	27.4578
45	0.2434	21.99	12.6076	22.3018	9.0936	53.0106	7.1526	16.8372	52.8146	56.6718
46	2.0854	13.233	10.2866	12.2348	5.6466	27.4956	4.2196	14.9152	27.8966	65.5668
47	2.7744	23.043	22.2186	11.4018	3.1856	44.5046	1.9076	15.7402	94.3256	23.3358
48	2.7884	22.642	13.2326	21.0878	10.8206	65.8656	9.4916	17.1762	58.6046	59.9558
49	2.0254	37.789	10.6356	31.2098	6.8996	53.3706	4.8566	12.3192	83.7906	20.7218
50	2.1674	19.462	15.2706	23.7378	7.9336	34.0646	2.9396	15.8752	31.6316	54.4188
51	1.7324	33.303	13.0056	10.2928	16.5026	9.4766	2.6636	24.7682	81.6216	30.0648
52	1.4814	36.655	20.1806	30.4268	3.5056	103.628	3.0716	4.3932	10.2116	73.7918
53	2.5824	14.706	16.7036	22.3308	7.4626	69.4786	10.7776	25.9122	95.7216	171.01
54	2.9274	12.366	22.6146	36.6918	8.7916	62.0606	6.3256	6.5912	54.6116	101.718
55	2.2124	71.4	19.8576	25.6018	11.5586	30.7356	9.0216	23.5752	41.5896	79.5898
56	0.7374	21.887	10.5006	30.1588	4.0096	4.8796	5.7896	17.4562	74.9186	82.0318
57	0.9474	26.079	10.8756	29.4938	6.6576	48.0486	7.4236	6.1282	47.4316	56.3218
58	0.5174	21.124	19.6156	27.6258	6.3096	28.8786	5.7046	0.8572	66.6276	25.8168
59	1.2084	24.441	10.7396	40.1178	8.2676	84.6376	9.2726	13.8572	38.3506	66.7548
60	1.5714	30.608	26.0466	11.3348	15.5646	47.2316	7.1466	19.8092	5.4276	81.2888
61	2.6254	6.753	14.6056	6.9658	9.1046	64.4456	4.0896	14.8032	26.7326	54.1128
62	0.1774	4.184	15.4966	39.9328	3.3016	62.9366	7.8096	8.5082	18.7486	68.3358
63	0.7084	9.025	7.4736	38.8888	5.9286	58.9736	11.2626	7.5242	34.2566	65.9368
64	2.0824	29.221	11.7596	28.3638	7.3246	64.5406	6.1376	21.6362	37.4276	70.8508
65	2.3544	14.569	16.7746	15.2518	4.9056	25.7176	1.6756	12.2882	42.0976	77.2348
66	1.3644	14.177	7.3906	56.1518	10.2566	47.0846	12.2466	25.8342	32.4446	61.7438
67	1.7124	22.224	10.6446	52.2148	6.2816	69.1206	8.0566	3.5342	37.1986	132.607
68	0.4624	14.92	12.4536	28.9408	6.1066	107.824	4.5696	12.3522	57.8676	54.7228
69	2.0554	30.6	10.8376	49.6878	2.4666	91.7246	7.4056	4.6342	63.1796	58.7288
70	0.8144	40.826	7.3396	19.3768	7.3526	31.3086	6.0196	8.6602	68.4946	52.9788
71	1.9344	11.232	4.9456	12.6258	4.7346	52.3946	5.8186	13.9612	64.4046	62.9868
72	0.8914	39.181	7.0746	37.2848	5.0066	79.4056	0.1086	25.7612	42.0306	60.7908
73	1.5474	27.539	9.1456	25.0568	11.8856	98.5416	6.2986	34.9602	28.9946	47.5108
74	2.2354	28.34	13.8956	18.0898	2.3386	50.5306	4.9386	15.1872	53.9816	104.41
75	2.0764	28.275	17.5806	51.7418	8.4486	38.9106	5.8846	19.4062	125.286	61.1518
76	1.8424	17.313	11.2546	34.4728	5.0446	58.3196	23.5056	4.0782	24.0216	62.9238
77	0.7114	19.139	24.0306	27.0168	2.7956	86.7206	3.0626	8.8862	34.9576	116.182
78	1.8994	44.134	16.8786	24.2468	5.2856	198.746	6.6176	9.1652	50.3256	86.5228
79	0.1874	19.048	4.6696	37.1068	8.7666	28.9646	4.5296	20.7292	27.4136	53.2298
80	2.2364	24.586	12.3336	59.9038	8.5126	61.6996	1.7856	12.7782	24.5726	80.2578
81	0.4604	9.632	5.4246	21.6078	3.0166	74.4576	5.5296	16.5732	64.0286	47.4448
82	0.9744	32.837	34.4006	5.7168	5.0956	34.5256	4.1976	5.9092	49.2286	73.7728
83	2.2744	21.837	11.6796	60.7638	7.9026	42.2786	9.9766	14.6182	44.0536	91.1298
84	2.5034	27.059	15.2476	23.5618	18.7286	102.148	8.1526	13.7342	127.896	103.025
85	1.8544	34.042	11.5996	32.7488	7.8976	11.3526	9.5356	11.2642	22.1706	25.4718
86	1.4434	24.686	32.2886	41.8758	15.4236	85.1246	9.4606	25.8392	101.614	78.6558
87	0.7584	15.08	7.0446	41.4148	3.7196	68.7706	8.7496	18.1372	88.7466	48.0448
88	2.2114	23.823	10.7466	35.6698	11.2176	26.1736	11.6956	16.8662	58.9676	58.5228
89	6.4644	19.666	14.5806	22.4378	6.4746	8.2786	6.8576	11.7472	27.2226	81.4238
90	3.7664	14.657	7.1636	32.2228	14.3646	16.7326	2.0126	13.5582	43.1276	40.4718
91	1.8404	20.825	24.3376	27.5998	5.9786	87.4096	5.5416	16.6642	42.9126	52.2408
92	2.5084	20.189	21.0756	23.2458	9.0536	7.5576	8.0606	15.3982	38.9486	47.0118
93	0.8384	36.608	13.4826	11.8778	5.0756	3.3706	5.2486	14.1602	100.77	70.7928
94	0.1094	25.035	6.2726	9.3858	4.9706	35.3716	5.7996	4.0842	29.0486	63.0408
95	1.7094	8.671	7.8456	28.8998	8.6086	47.0336	4.1696	18.1802	12.9506	63.2718
96	2.1644	29.558	18.4816	21.8998	8.3676	38.1966	6.2586	20.1302	56.6826	57.7618
97	3.4574	10.779	5.2076	14.5428	4.4306	35.3226	7.6486	3.9992	49.6396	81.0728
98	4.2444	8.387	14.9806	35.7578	9.2186	40.9006	6.1896	29.4132	40.2166	77.4108
99	1.0354	26.602	8.3146	20.5908	6.8276	83.0776	3.6116	10.1042	29.9916	67.7198
100	2.3564	14.698	14.9606	45.3118	9.8246	41.2936	9.4226	27.0482	22.6776	57.7198
Ave	2.3809	24.3331	14.1605	30.062	8.03579	58.6581	6.96449	15.4945	52.2589	63.8858
SD	1.68541	11.8354	6.58197	16.0882	3.54537	32.3733	4.13167	7.92364	25.4698	25.319
SEM	0.168541	1.18354	0.658197	1.60882	0.354537	3.23733	0.413167	0.792364	2.54698	2.5319
ANOVA	Anova: Single Factor
	SUMMARY
	Groups	Count	Sum	Average	Variance
	293	99	235.734	2.38115	2.8696
	293-M7	99	2418.61	24.4304	140.549
	293-M7ΔCNNM3	99	1401.09	14.1524	43.7578
	293-M7ΔCNNM3+CNNM3	99	2960.89	29.908	259.073
	293-M7ΔCNNM4	99	793.754	8.01772	12.665
	293-M7ΔCNNM4+CNNM4	99	5824.52	58.8335	1055.62
	293-M7ΔCNNM3&4	99	687.026	6.93966	17.1826
	293-M7ΔCNNM3&4+CNNM3	99	1522.41	15.3778	62.0488
	293-M7ΔCNNM3&4+CNNM4	99	5203.21	52.5577	646.311
	293-M7ΔCNNM3&4+CNNM3&4	99	6330.86	63.948	647.202
	ANOVA
	Source of Variation	SS	df	MS	F	P-value	F crit
	Between Groups	466435	9	51826.1	179.498	2.35539e-200	1.88942
	Within Groups	282953	980	288.728
	Total	749388	989
T-TEST	293-M7 vs 293-M7ΔCNNM3	293-M7ΔCNNM3 vs 293-M7ΔCNNM3+CNNM3	293-M7 vs 293-M7ΔCNNM4	293-M7ΔCNNM4 vs 293-M7ΔCNNM4+CNNM4	293-M7 vs 293-M7ΔCNNM3&4	293-M7ΔCNNM3&4 vs 293-M7ΔCNNM3&4+CNNM3	293-M7ΔCNNM3&4 vs 293-M7ΔCNNM3&4+CNNM4	293-M7ΔCNNM3&4 vs 293-M7ΔCNNM3&4+CNNM3&4
P-value	4.34459e-12	9.65403e-16	7.13501e-25	1.38222e-28	7.30731e-27	3.78802e-17	6.74019e-33	2.75441e-41
Fig 2H														Fig 2 I (50 cells were analyzed for each time point)
Cell #	293	293; PRL-2	293-M7	293-M7: PRL-2	293-M7 ΔC3	293-M7 ΔC3; PRL-2	293-M7 ΔC4	293-M7 ΔC4; PRL-2	293-M7 ΔC3&C4	293-M7 ΔC3&C4; PRL-2				Time(min)	293	293+PRL-2	293-M7	293-M7+PRL-2	293-M7ΔC3	293-M7ΔC3+PRL-2	293-M7ΔC4	293-M7ΔC4+PRL-2	293-M7ΔC3ΔC4	293-M7ΔC3ΔC4+PRL-2
1	0.5552	3.01	9.328	33.8442	11.229	47.9462	6.0606	16.8896	5.0502	2.8638				0	0	0	0	0	0	0	0	0	0	0
2	3.3782	2.042	8.337	15.0522	6.361	7.7502	0.9326	14.8056	2.3342	3.8768				0.5	0.160967	1.78016	0.14106	0.0660333	1.13943	1.94253	1.55439	1.74976	1.52809	2.40963
3	2.7732	1.248	25.002	4.0202	9.273	18.1282	4.6866	6.3566	4.7062	0.7168				1	0.982313	7.54631	1.62907	4.11093	1.9555	2.09778	2.69821	5.27769	3.36554	6.44413
4	3.1622	2.587	7.276	88.0122	8.058	34.7702	0.9996	3.5166	3.2272	19.2518				1.5	1.6546	8.18027	6.82169	14.8478	3.75249	10.6668	5.09182	10.2595	4.45751	9.68512
5	2.7732	3.799	9.938	33.4092	9.681	18.1092	11.0446	14.9166	7.6112	17.7618				2	1.68596	10.1423	6.93005	29.3845	4.06003	19.0067	5.65405	15.5157	5.32903	15.7518
6	2.6432	4.126	9.542	12.0182	8.446	34.7362	5.7496	8.3326	4.1452	11.8818				2.5	4.19084	10.8829	10.834	48.5141	4.74277	21.9957	6.49288	20.374	6.22366	18.7631
7	2.9972	0.557	18.168	48.6792	5.325	8.4362	3.5936	0.7796	3.3132	8.7098				3	4.95921	13.5669	13.4587	73.1135	12.0911	28.6273	6.5616	23.5836	9.88555	24.9925
8	0.5332	1.254	13.663	34.6622	6.991	14.1122	7.1446	8.0686	1.7492	11.5808				3.5	5.19373	13.843	25.0491	96.9295	12.3588	47.9837	10.9443	29.471	10.8026	33.4311
9	2.7122	2.646	26.072	26.8522	12.239	32.6662	5.9386	12.4266	9.5762	3.8208				4	5.28776	14.0358	31.3848	125.913	19.8599	54.7513	15.7799	37.6438	12.989	44.0016
10	2.6682	3.097	18.265	45.3132	12.017	40.6282	5.8236	1.4936	8.5482	17.1508				4.5	7.18753	14.2757	43.3484	157.864	27.9306	71.7986	23.3324	44.9152	21.5222	50.1628
11	2.6072	2.666	11.431	26.4252	4.893	13.2952	3.1326	15.6936	5.2012	6.4228				5	7.52855	15.3877	56.6926	191.238	37.442	84.5333	31.0354	58.2755	24.2315	59.8013
12	2.1662	41.049	41.812	25.6182	6.418	0.7612	7.1996	10.0016	3.3012	8.2558				5.5	8.21827	16.5142	74.0261	230.067	48.8456	108.903	33.2464	67.6023	30.6562	66.4997
13	3.1712	9.23	16.197	52.3722	4.3	17.4192	2.9036	8.3856	4.9312	28.5638				6	8.65311	17.0512	90.5715	267.504	59.0622	127.14	37.8021	75.4747	39.6151	81.9889
14	3.1592	4.8	3.503	32.2932	4.003	13.2652	2.5286	14.1006	3.0792	22.9078				6.5	8.89401	20.2602	108.047	308.624	72.5193	144.301	46.1904	84.5504	46.4676	93.4935
15	2.2302	3.736	5.998	69.4672	2.618	38.7932	4.5966	5.8806	5.6842	3.8008				7	9.05189	20.458	127.726	354.011	84.1256	170.87	51.1255	102.669	51.7065	109.292
16	2.5192	3.155	9.503	5.2752	4.394	54.2102	3.9956	17.7126	1.3572	9.8608				7.5	9.78722	20.4653	148.445	396.511	97.3099	195.37	60.3757	111.489	54.3484	116.497
17	2.2402	2.103	5.796	28.6482	6.836	17.3562	6.5246	14.7156	7.8542	13.6318				8	9.85871	24.0789	167.582	443.969	110.307	220.663	64.2774	119.76	62.6038	128.303
18	3.1842	2.956	23.896	29.0102	4.998	22.5312	3.7056	19.1376	7.7012	15.6068				8.5	11.0974	24.2738	187.42	495.375	122.234	243.183	72.252	130.563	70.6853	141.443
19	2.0462	2.397	5.477	26.2842	9.109	15.8332	6.1126	17.8816	5.7952	3.6908				9	11.2348	26.9723	211.847	538.63	129.432	267.295	77.7624	150.183	76.4818	156.072
20	3.3072	1.853	29.515	30.7372	2.067	9.4932	3.5966	3.3976	6.4542	4.7138				9.5	12.0037	28.3233	229.883	590.663	140.768	297.671	84.3836	161.734	87.0295	166.524
21	0.9292	4.974	17.665	25.8862	5.422	13.8702	5.5756	12.2036	4.5862	5.2048				10	13.2517	30.6689	253.371	642.74	147.041	319.364	89.8865	171.771	90.6369	172.891
22	0.8752	1.872	8.311	38.9072	10.864	55.9512	4.4286	1.4936	4.6432	13.5448				10.5	14.1506	32.651	274.698	689.65	155.212	342.281	97.2381	188.556	95.4086	183.883
23	2.4352	3.122	12.053	14.4982	11.106	36.8312	5.2926	10.6166	6.4782	2.4298				11	14.505	34.2697	298.917	738.84	163.857	378.681	101.904	201.271	98.2823	194.177
24	0.5252	3.977	6.91	15.7582	0.632	3.1382	3.7926	16.3916	3.9252	11.6808
25	1.9902	3.548	7.392	30.7572	0.817	12.5362	0.1426	12.3326	3.0412	6.6688
26	3.7592	42.863	14.781	10.3292	2.064	16.4542	2.0696	2.6846	8.4132	22.3468
27	3.0652	3.186	24.076	55.9862	12.087	18.1962	3.2306	16.2386	4.5912	12.1678
28	1.6112	4.533	9.227	24.0832	1.333	17.9672	6.1846	4.5386	1.1442	9.0058
29	0.2912	0.917	9.449	34.2562	9.609	1.6282	4.1986	1.4936	3.7982	8.8398
30	1.7772	2.617	9.31	61.8972	17.772	16.1742	0.5436	11.5856	0.5272	11.1248
31	1.3402	1.114	12.09	30.0622	19.964	27.0102	7.1736	15.4586	3.4012	0.9478
32	1.0432	1.827	9.055	2.6632	5.901	32.6342	3.7666	2.2956	2.1082	8.7498
33	0.9912	2.446	11.214	23.6022	12.721	26.8022	2.3906	10.5246	2.6812	26.6918
34	2.3382	4.183	16.089	14.4612	7.564	16.3312	5.5706	19.8216	7.3002	4.3168
35	7.7602	1.838	14.265	14.2222	2.422	32.4132	3.6046	16.4166	4.6932	14.5428
36	1.9772	2.021	15.523	47.6252	10.012	35.5872	7.8866	24.0916	4.5672	5.9378
37	2.3602	3.312	15.817	51.2272	12.117	41.8962	6.0526	14.3116	6.9312	2.6408
38	1.7682	8.976	3.331	22.4612	5.194	31.0912	2.3926	6.5496	3.7632	6.2268
39	4.0292	2.902	10.315	66.2652	9.327	41.7732	0.8946	3.6336	4.0842	1.0518
40	2.8412	3.903	12.588	85.4442	8.734	22.4622	10.9846	19.6716	4.3962	12.6268
41	3.5272	4.603	22.021	36.8012	12.497	21.8022	9.8926	25.6946	4.9782	0.4578
42	1.4482	3.149	1.879	64.3132	6.712	44.2072	3.2806	15.3036	4.2922	1.6518
43	2.2572	1.714	14.867	47.6412	7.619	26.5372	7.3876	17.6406	5.5172	1.5188
44	3.1622	1.825	7.959	51.8732	3.213	2.0692	1.9696	14.2256	4.1552	4.7278
45	2.1682	0.705	9.178	11.3012	8.085	21.0472	3.9106	7.9666	5.2172	1.0708
46	2.4172	0.6	3.446	9.6342	5.194	7.4442	1.3296	3.6076	0.6372	8.6178
47	3.3312	10.448	4.339	41.5792	5.73	42.1972	2.9456	9.0546	1.2672	5.3798
48	2.2272	2.678	10.684	17.3072	1.748	18.3782	6.9136	1.8936	5.0042	9.0198
49	2.6352	4.843	8.956	58.7482	5.58	25.1432	5.5096	21.4636	3.5642	16.7728
50	1.9342	3.462	26.131	33.9012	7.577	42.9952	6.3836	13.6696	4.9622	4.8758
51	2.6682	3.058	17.293	34.0492	11.85	14.6232	7.7066	20.2076	1.0162	1.1368
52	1.4322	1.239	12.707	17.7472	7.029	27.2142	6.0916	13.1856	4.8042	7.3438
53	2.2662	2.082	5.885	46.3362	6.984	3.3342	5.7206	3.9296	5.0972	3.1148
54	3.3782	2.239	5.126	46.3882	10.163	23.9902	5.4526	14.6256	2.5502	8.3638
55	2.8052	2.911	9.534	27.8212	13.668	39.8652	7.7106	19.1016	5.5792	8.7328
56	1.7292	5.16	14.413	42.7312	10.119	15.8802	2.8046	1.6736	6.6172	15.9498
57	1.7682	5.797	4.337	55.7242	4.399	13.2512	2.9486	2.5896	3.7952	4.6628
58	0.4102	0.993	10.777	37.9962	1.203	0.7652	4.9396	8.5586	1.8942	6.2378
59	1.4052	1.811	16.662	26.4932	13.817	24.2062	2.5626	16.9206	7.2202	15.0408
60	1.2732	2.858	13.924	32.5102	14.595	9.2212	5.8116	10.4416	4.9942	11.7548
61	0.2622	4.457	9.758	46.1892	9.45	47.2872	2.6406	8.9356	8.9722	13.1018
62	2.6952	3.149	17.772	53.4952	9.255	10.2082	8.1986	13.1186	5.0972	17.5478
63	0.1692	0.548	8.602	34.0682	4.851	10.7062	8.0786	13.5876	3.3632	2.3168
64	0.8232	2.526	48.177	29.6712	2.436	25.4832	10.7466	25.7896	6.6082	29.5358
65	2.9972	3.877	12.184	56.7022	6.308	33.6352	3.2756	13.8516	4.1182	28.7428
66	2.2622	1.905	10.408	27.7602	8.372	31.2632	9.3876	12.4766	2.7812	9.5288
67	1.7332	5.395	14.182	28.9072	10.821	26.7882	5.6556	10.2346	5.1092	6.7228
68	1.0432	0.97	11.318	6.3972	9.114	19.8842	2.7296	9.2256	1.3102	7.9368
69	2.6062	6.214	6.377	30.6342	6.426	32.1892	6.7046	14.1226	3.9542	14.8168
70	0.2532	2.512	10.523	29.7862	8.297	40.0152	2.7406	13.7916	3.5412	14.8858
71	3.3072	7.645	4.472	28.3262	3.98	63.3282	5.0236	17.3966	3.8722	2.8138
72	1.2492	1.16	20.428	10.1122	10.002	14.8522	3.2456	3.5146	1.6862	9.2958
73	2.5142	2.219	13.82	17.3292	11.55	4.7492	4.1926	1.3766	1.7042	11.5508
74	1.6022	1.602	18.383	22.9372	8.011	8.6582	3.7386	5.9486	3.1622	2.4708
75	2.0602	2.894	14.988	37.3372	9.518	34.1502	2.2366	23.1186	6.3162	16.4348
76	0.9882	1.039	12.173	6.0822	9.151	1.4412	3.3176	15.5506	2.6502	10.0808
77	0.5342	2.621	6.209	22.2402	11.494	20.1562	8.1436	8.3216	6.1442	6.1498
78	1.9762	2.838	14.565	22.0082	11.124	4.5632	4.7946	19.1266	4.8432	39.2778
79	1.4982	2.607	9.713	27.9292	9.827	11.3702	6.9426	6.4146	1.2462	11.5948
80	2.5542	3.558	5.619	19.7672	6.156	23.2352	8.5496	2.4296	6.0122	5.0758
81	0.7212	1.47	12.261	24.8142	8.075	1.3832	2.2936	11.7626	2.9672	16.6958
82	0.1742	1.623	9.443	17.9532	7.195	24.9482	7.7136	15.4436	3.7042	19.9458
83	3.1032	2.777	24.284	31.2192	8.497	30.2862	2.9296	18.5406	7.7562	3.9718
84	3.4652	2.619	24.351	38.4102	11.381	35.5062	6.0816	27.2636	7.7192	10.1878
85	2.5052	2.938	17.719	32.4242	15.378	6.8712	2.8586	17.7516	5.6492	14.8818
86	3.3202	3.631	12.076	33.0292	10.379	27.1252	3.2666	-3.6784	4.9262	4.4488
87	0.6132	3.155	9.488	8.7552	4.516	26.1712	2.4506	15.9406	4.3902	12.3868
88	2.8892	2.007	22.481	17.3742	14.686	16.4592	4.5516	2.7286	4.4352	0.1998
89	0.1202	2.43	15.928	32.6122	11.882	28.5402	6.9886	6.2386	3.1682	1.8988
90	2.0862	2.957	23.905	16.2102	9.015	35.6672	9.1396	1.3496	3.8452	7.5148
91	2.5502	1.184	12.321	54.7122	9.9	21.3792	6.1086	3.9376	5.8842	1.6558
92	2.7432	2.718	11.661	44.4152	8.589	47.0682	5.3706	17.3216	8.0952	16.9358
93	3.1592	1.078	8.229	19.9992	6.348	12.4392	2.8016	11.8046	2.6652	10.2638
94	2.5192	4.91	6.85	31.0472	6.669	12.5082	5.0316	8.9986	4.6392	13.2538
95	2.2402	2.436	6.913	22.1252	5.526	19.8102	1.7916	18.8476	3.1952	3.8368
96	1.5992	2.418	13.886	33.3812	3.242	18.1922	7.0916	13.1026	3.2572	5.5688
97	1.5262	3.188	26.71	43.2932	4.516	25.4152	3.8756	5.5976	5.6392	20.2948
98	3.4252	1.928	5.942	15.5712	13.822	49.5642	6.0016	11.2606	9.2682	7.3788
99	3.1712	1.323	2.25	83.9512	6.384	29.5732	0.5576	6.7376	3.7272	9.5278
100	1.7912	1.916	6.203	45.5062	15.936	47.9712	2.6806	13.2516	5.4772	12.7568
Ave	2.15631	3.73059	13.0087	32.8377	8.10779	23.66	4.83646	11.4113	4.52758	9.91734
SD	1.12142	5.76174	7.70494	17.6969	3.84411	14.0087	2.43271	6.61657	2.02405	7.32838
SEM	0.112142	0.576174	0.770494	1.76969	0.384411	1.40087	0.243271	0.661657	0.202405	0.732838
ANOVA	Anova: Single Factor
	SUMMARY
	Groups	Count	Sum	Average	Variance
	293	100	215.631	2.15631	1.25759
	293; PRL-2	100	373.059	3.73059	33.1977
	293-M7	100	1300.87	13.0087	59.3661
	293-M7: PRL-2	100	3283.77	32.8377	313.182
	293-M7 ΔC3	100	810.779	8.10779	14.7772
	293-M7 ΔC3; PRL-2	100	2366	23.66	196.243
	293-M7 ΔC4	100	483.646	4.83646	5.91806
	293-M7 ΔC4; PRL-2	100	1141.13	11.4113	43.779
	293-M7 ΔC3&C4	100	452.758	4.52758	4.09677
	293-M7 ΔC3&C4; PRL-2	100	991.734	9.91734	53.7051
	ANOVA
	Source of Variation	SS	df	MS	F	P-value	F crit
	Between Groups	86008	9	9556.44	131.718	1.59726e-162	1.88932
	Within Groups	71826.7	990	72.5522
	Total	157835	999
T-TEST	293-M7: PRL-2 vs 293-M7 ΔC3; PRL-2	293-M7: PRL-2 vs 293-M7 ΔC4; PRL-2	293-M7: PRL-2 vs 293-M7 ΔC3&C4; PRL-2
P-value	7.01934e-05	5.52859e-21	8.37038e-23

## Sheet: Fig 3
Fig 3A						Fig 3C								Fig 3D
293	293-M7	293-M7-DCNNM3/4	293-M7-DCNNM3/4+CNNM4			Cell #	293T-N.T.	293T-CNNM2	293T-CNNM4	293(DM7)-N.T.	293(DM7)-CNMM2	293(DM7)-CNNM4		340/380	293T	293T+CNNM2	293T+CNNM4	293T(ΔM7)	293T(ΔM7)+CNNM2	293T(ΔM7)+CNNM4
100	383.493	108.574	278.404			1	32.8444	19.3168	8.7828	23.8396	17.712	24.5888			0.731764	0.707821	0.568469	0.61276	0.714185	0.697244
100	444.474	131.254	280.62			2	28.2544	36.6338	18.7678	34.5486	11.371	18.7888			0.842592	0.639335	0.615073	0.621043	0.800777	0.658232
100	471.3	170.915	448.083			3	41.8494	15.5618	14.6978	30.2586	20.872	16.7938			0.701275	0.621852	0.547664	0.753269	0.659081	0.606538
						4	36.0514	30.4898	20.1328	30.0246	19.123	13.6278			0.780343	0.658294	0.771271	0.737568	0.665056	0.656397
ANOVA	P-value					5	35.7304	13.7258	11.5308	41.9906	17.738	26.0658			1.05194	0.590867	0.689814	0.744321	0.734986	0.573492
	0.000223205					6	34.1564	14.5908	3.8188	25.3496	16.366	16.9078			0.727354	0.710808	0.708246	0.810784	0.816682	0.74262
						7	39.3214	21.4758	18.5768	32.5216	11.469	8.8928			0.776429	0.682161	0.78711	0.792631	0.696593	0.725074
						8	34.5174	18.2648	23.5228	23.8476	8.576	19.7538			0.663667	0.690197	0.796775	0.72333	0.827695	0.703605
						9	33.9224	14.0898	15.4088	26.2536	23.479	18.5898			0.789712	0.762606	0.56182	0.900733	0.834871	0.762138
						10	34.1994	10.8698	13.5188	22.5306	29.752	19.2338			0.669609	0.629251	0.617202	0.627695	0.778533	0.655903
						11	31.9464	17.8168	22.7698	29.5346	0.981	25.8418			0.716203	0.604828	0.609382	0.783416	0.629038	0.637014
						12	40.9304	17.0468	23.3628	21.7546	18.333	35.3478			0.669509	0.656471	0.554815	0.774867	0.617549	0.581864
						13	30.7624	12.0388	19.0408	23.6716	17.504	27.5568			0.72145	0.645611	0.556659	0.728714	0.635039	0.6813
						14	37.5844	21.6528	43.4368	34.2606	19.266	30.7578			0.700485	0.667754	0.834932	0.748046	0.550039	0.631161
						15	36.8254	11.8248	19.1498	26.2256	17.161	9.4968			0.712437	0.628982	0.696871	0.756789	0.58436	0.670279
						16	32.1394	3.0068	18.7298	28.3246	13.735	17.3608			0.668106	0.635268	0.631115	0.741899	0.56162	0.686223
						17	20.2224	18.5058	15.0438	20.0206	12.377	20.9848			0.803763	0.58621	0.69694	0.661778	0.577445	0.609911
						18	14.7554	10.0228	15.0358	27.7226	11.105	7.2038			0.715943	0.638939	0.7565	0.718503	0.582151	0.702998
						19	22.3284	12.1178	21.0168	26.0646	20.395	18.9058			0.707455	0.641817	0.735278	0.751696	0.572954	0.638808
						20	33.2084	10.1448	1.0408	18.7576	13.411	25.4978			0.720818	0.572058	0.772369	0.701978	0.657792	0.683117
						21	33.0204	18.9128	26.8448	23.6516	22.841	31.2038			0.679066	0.618603	0.769793	0.625879	0.576976	0.600589
						22	33.9694	17.2958	16.1028	18.7806	11.746	24.4248			0.672465	0.675681	0.684414	0.706055	0.546925	0.635366
						23	23.2754	8.9848	16.1598	30.1276	14.35	14.0738			0.800255	0.679504	0.742919	0.775797	0.563946	0.712624
						24	29.6964	16.8808	15.8818	10.7226	18.076	25.3478			0.768972	0.66489	0.649533	0.75228	0.581602	0.717341
						25	39.5464	11.7508	19.0378	38.5366	35.134	14.9038			0.711792	0.610302	0.626356	0.846699	0.575364	0.695901
						26	27.4804	14.2788	19.6218	34.3916	7.497	12.4308			0.742296	0.657737	0.656299	0.848637	0.588477	0.66804
						27	17.5114	6.3838	11.7578	29.3926	10.62	11.3658			0.71179	0.657349	0.678066	0.762473	0.569733	0.649007
						28	31.7114	9.4608	23.7178	28.9726	12.781	13.5808			0.759293	0.66305	0.570148	0.753058	0.621604	0.603004
						29	24.2014	15.6058	11.5008	23.3766	12.768	17.8438			0.740454	0.662051	0.627796	0.711394	0.597662	0.658687
						30	19.5834	11.4878	0.2638	30.2456	8.191	11.0678			0.681884	0.615657	0.664389	0.626542	0.599202	0.687751
						31	16.6844	5.9258	15.4788	32.7806	11.851	11.8158		Ave	0.737971	0.649199	0.672601	0.736688	0.643931	0.664408
						32	20.6454	3.8418	2.9188	16.5176	13.679	6.8138		SD	0.0750114	0.0400797	0.0823142	0.069882	0.0900507	0.0470932
						33	39.3084	11.6008	24.3818	36.0236	25.359	17.8108		SEM	0.0106082	0.00566813	0.011641	0.00988281	0.0127351	0.00665999
						34	29.3064	28.8998	24.2408	48.2096	15.006	20.2918
						35	27.9224	10.4958	14.8178	25.7826	11.79	17.9998		ANOVA	Anova: Single Factor
						36	28.6514	19.3848	14.7668	31.6086	9.922	17.2248
						37	36.6294	17.0208	23.3538	25.9876	24.493	12.5708			SUMMARY
						38	28.5594	5.6818	11.9428	22.9826	8.023	10.5218			Groups	Count	Sum	Average	Variance
						39	28.1724	15.0448	17.7148	33.8966	12.863	15.4258			293T	30	22.1391	0.737971	0.00562671
						40	29.3464	19.5698	23.4588	29.7206	16.162	17.6488			293T+CNNM2	30	19.476	0.649199	0.00160638
						41	28.6974	12.4148	19.2768	61.0816	27.978	23.3388			293T+CNNM4	30	20.178	0.672601	0.00677563
						42	26.5904	11.0368	13.9368	16.9706	12.345	9.1428			293T(ΔM7)	30	22.1006	0.736688	0.00488349
						43	26.2404	22.3268	23.2848	41.5656	15.639	11.7578			293T(ΔM7)+CNNM2	30	19.3179	0.643931	0.00810914
						44	50.6474	28.9148	25.3008	51.1136	21.293	14.3748			293T(ΔM7)+CNNM4	30	19.9322	0.664408	0.00221777
						45	19.9364	7.7188	11.0068	23.3916	11.54	6.7828
						46	31.3474	11.2598	8.7528	22.0776	9.315	13.1198
						47	31.6434	18.2068	14.7798	58.7026	9.784	14.4478			ANOVA
						48	27.7384	15.1918	6.3238	24.6556	20.864	6.2948			Source of Variation	SS	df	MS	F	P-value	F crit
						49	27.8274	8.7418	16.3278	24.4566	12.033	20.9028			Between Groups	0.270575	5	0.0541151	11.1123	2.65042e-09	2.26606
						50	25.0204	1.0698	14.1028	46.5236	17.657	15.2418			Within Groups	0.847355	174	0.00486986
						Ave	30.2492	14.6917	16.6888	29.795	15.6465	17.2394
						SD	7.10838	7.01979	7.3969	10.1397	6.31142	6.75307			Total	1.11793	179
						SEM	1.00528	0.992748	1.04608	1.43396	0.89257	0.955028
														T-TEST	293T vs 293T+CNNM2	293T vs 293T+CNNM4	293T(ΔM7) vs 293T(ΔM7)+CNNM2	293T(ΔM7) vs 293T(ΔM7)+CNNM4
						ANOVA	Anova: Single Factor							P-Value	8.59006e-07	0.00214092	4.16655e-05	2.03473e-05
							SUMMARY
							Groups	Count	Sum	Average	Variance
							293T-N.T.	50	1512.46	30.2492	50.5291
							293T-CNNM2	50	734.587	14.6917	49.2775
							293T-CNNM4	50	834.442	16.6888	54.7141
							293(DM7)-N.T.	50	1489.75	29.795	102.813
							293(DM7)-CNMM2	50	782.326	15.6465	39.834
							293(DM7)-CNNM4	50	861.968	17.2394	45.6039
	Fig 3E (50 cells were analyzed for each time point)
	Time(s)	293T	293T+CNNM4	293T+CNNM4+NS8583	293TΔM7+CNNM4
	0	1181.41	774.505	731.181	699.522		ANOVA
	20	1191.96	782.093	742.092	706.441		Source of Variation	SS	df	MS	F	P-value	F crit
	40	1206.34	776.396	745.049	703.435		Between Groups	13180.3	5	2636.07	46.1427	4.18466e-35	2.2447
	60	1184.15	780.67	753.356	636.731		Within Groups	16795.8	294	57.1285
	80	1145.18	799.096	701.752	564.362
	100	1104.05	945.292	736.579	592.082		Total	29976.1	299
	120	1204.25	1103.55	802.622	582.239
	140	1082.62	1300.73	753.562	578.06	T-TEST	293T-N.T. vs 293T-CNNM2	293T-N.T. vs 293T-CNNM4	293(DM7)-N.T. vs 293(DM7)-CNMM2	293(DM7)-N.T. vs 293(DM7)-CNMM4
	160	1018.64	1473.71	659.175	560.169	P-value	7.85406e-19	3.21142e-15	1.24972e-12	1.47705e-10
	180	1028.96	1587.55	722.408	582.922
	200	1036.34	1721.58	698.286	593.452
	220	1038.22	1853.21	689.253	585.314
	240	1030.8	1965.29	685.533	583.6
	260	1024.82	2074.94	681.931	595.419
	280	1017.55	2148.15	675.714	596.593
	300	1021.97	2221.84	666.92	595.968
	320	1010.44	2330.44	668.988	599.597
	340	1007.46	2439.3	663.34	591.337
	360	1010.47	2515.57	649.065	597.442
	380	1013.11	2541.88	652.167	599.136
	400	1021.47	2557.57	636.962	598.925
	420	1021.58	2548.31	615.32	596.25
	440	1019.1	2552.8	685.054	596.104
	460	1022.95	2547.6	683.618	594.003

## Sheet: Fig 4
	Fig 4C							Fig 4E						Fig 4G
	293-M7-ΔC3/C4	293-M7-ΔC3/C4+ Cumate-CNNM4	293-TRPM7					cell #	293	293-M7	293-M7(∆3&∆4)	293-M7(∆3&∆4)+CNNM4			293	293-ΔCNNM3/4
	75.71	194.78	69.33					1	3.7734	15.005	4.6344	20.1814		1	22.1972	8.59763
	158.28	148.2	250.61					2	2.3074	19.412	2.9984	13.9234		2	20.8142	4.99438
	60.88	82.4	193.79					3	3.3574	10.868	3.9574	6.1184		3	24.9013	6.4
	195.09	225.36	420.23					4	3.3754	13.332	3.8854	16.3984		4	25.2681	5.91257
	237.71	212.53	434.83					5	3.7484	9.247	0.8054	12.4234		5	22.0262	6.63514
	35.01	164.52	185.68					6	3.2204	10.655	3.4004	14.7464		6	27.6154	8.90533
	103	49.76	190.98					7	3.9104	10.982	8.7204	16.2034		7	17.8929	10.9079
	107.34	171.53	195.17					8	3.4304	12.859	8.2504	13.5914		8	22.9618	4.60084
	157.25	176.69	269.49					9	4.1704	9.115	4.6864	18.0094		9	16.6035	10.0195
	62.07	139.26	108.13					10	3.7164	9.58	0.5074	18.1044		10	12.6732	5.93513
	131.21	234.05	196.33					11	2.2464	15.5	4.9974	19.8514		11	32.6053	8.62264
	73.28	218.79	56.83					12	3.5834	23.481	6.3434	5.7584		12	22.8541	10.0234
	143.23	119.32	119.73					13	3.2754	14.399	4.2444	10.0834		13	22.7035	6.88158
	112.62	154.76	112.51					14	2.3514	11.181	5.0494	15.2444		14	23.9603	6.35859
	59.88	192.5	207.16					15	3.5634	15.834	1.5164	13.3054		15	23.5112	11.4643
	78.66	188.54	355.15					16	3.2644	8.532	5.2694	16.1904		16	28.7228	7.76596
	47.76	157.45	188.58					17	4.1674	8.62	6.3864	24.6294
	133.81	159.83	193.38					18	3.9604	42.081	5.3624	16.7704		TTEST	293 vs 293-ΔCNNM3/4
	45.45	225.63	266.14					19	2.9084	10.711	5.6004	13.6344		P-Value	1.29437e-10
	19.67	242.8	235.87					20	2.2944	21.161	8.8234	14.6684
	15.68	195.84	178.7					21	3.6764	8.644	4.7294	19.1584
	11.56	87.74	292.63					22	3.1904	18.763	3.4744	13.0224
	22.14	178.72	260.15					23	2.4114	36.333	8.2254	17.2064
	82.41	108.88	193.21					24	3.6174	20.793	8.4584	18.3834
	95.62	121.18	147.37					25	3.7864	13.646	4.8904	14.3864
	110.88	145.76	180.82					26	4.5234	9.861	7.1504	12.9244
	73.6	159.92	178.79					27	3.4414	14.444	5.7434	14.0544
	118.79	171.89	184.22					28	3.7824	20.569	5.5214	7.2084
	110.58	141.93	209.59					29	4.0004	14.839	4.8194	7.9474
	105.48	161.23	175.53					30	3.0514	24.006	3.2234	18.9744
		184.3						31	2.2974	12.141	6.6444	7.9814
		168.4						32	2.4524	10.883	3.9824	14.3474
		166.06						33	2.9414	15.162	3.6944	12.7364
		159.31						34	3.4894	9.491	8.7444	16.6074
		144.2						35	1.6654	7.576	6.3704	13.6894
		183.52						36	1.7234	14.397	2.1644	15.1064
		182.69						37	2.1064	15.625	6.2184	5.9404
		169.05						38	1.8394	14.107	7.5494	21.8014
		198.16						39	2.4424	14.434	2.7214	30.1064
		122.7						40	2.1914	15.478	4.9944	16.5874
								41	3.6514	21.763	0.4934	19.5014
ANOVA	Anova: Single Factor							42	1.7724	15.48	7.5374	16.3504
								43	4.3914	10.907	6.2054	18.1974
	SUMMARY							44	3.7754	15.323	9.3564	15.1974
	Groups	Count	Sum	Average	Variance			45	1.7644	27.67	6.4944	12.0514
	293-M7-ΔC3/C4	30	2784.65	92.8217	2851.54			46	3.0694	21.098	0.3634	9.3454
	293-M7-ΔC3/C4+ Cumate-CNNM4	40	6610.18	165.255	1706.9			47	2.3014	12.613	7.6464	31.3174
	293-TRPM7	30	6250.93	208.364	7468.74			48	3.3654	13.527	5.5934	19.0964
								49	4.2484	16.947	4.5234	21.1514
								50	1.4794	10.327	5.4924	13.4834
	ANOVA							51	3.0754	23.154	7.6994	21.2294
	Source of Variation	SS	df	MS	F	P-value	F crit	52	3.5684	17.804	5.3034	17.6914
	Between Groups	205411	2	102705	27.2303	4.11038e-10	3.09019	53	2.7194	8.802	1.9444	14.8284
	Within Groups	365857	97	3771.72				54	4.2244	27.487	5.4384	18.1704
								55	1.7204	16.928	4.4954	12.3254
	Total	571268	99					56	3.4144	27.582	5.1274	5.5324
								57	1.8074	38.388	6.8464	18.8454
T-TEST	293-TRPM7 vs 293-M7-ΔC3/C4	293-M7-ΔC3/C4 vs 293-M7-ΔC3/C4+ Cumate-CNNM4						58	3.9754	12.149	6.0104	18.3434
P-Value	1.08946e-07	9.6589e-08						59	0.8914	11.076	3.3254	11.5994
								60	6.5654	11.731	6.6044	12.5624
								61	1.1434	6.736	5.0194	22.9754
								62	2.9154	11.689	6.3954	17.3904
								63	2.8344	28.411	5.1374	64.2094
								64	2.1524	11.786	5.9524	29.9624
								65	1.7944	34.962	8.6224	10.2584
								66	5.0604	31.708	6.6864	12.8294
								67	3.9924	16.017	6.8604	10.6404
								68	2.8424	15.998	4.6804	17.1484
								69	3.1494	24.669	6.8824	13.5854
								70	2.5604	17.664	2.6984	16.2054
								71	0.0644	12.064	7.6614	8.6474
								72	2.4024	17.708	2.7444	12.2194
								73	2.1554	15.081	1.6744	15.2354
								74	2.0624	12.174	2.3324	40.5334
								75	2.3624	11.116	4.6824	15.2414
								76	1.6894	11.78	3.1234	51.4074
								77	1.4434	11.685	1.5324	14.7394
								78	3.5254	17.026	5.8954	20.6824
								79	0.3394	16.474	1.2524	9.4334
								80	2.9164	14.096	6.6514	14.3104
								81	1.6834	6.895	7.6814	11.4004
								82	1.0954	15.746	3.0724	8.0644
								83	0.5924	25.541	9.7574	8.7494
								84	1.8674	15.37	3.4924	10.2544
								85	3.0234	15.962	2.5114	12.2684
								86	2.0194	11.384	3.7734	11.8584
								87	0.3294	16.15	3.9714	12.3074
								88	1.6584	21.49	2.6354	21.7334
								89	2.9224	14.945	5.8294	11.5954
								90	3.4844	13.877	6.3214	16.0944
								91	1.7714	16.336	6.2594	13.6084
								92	2.3224	24.451	6.4454	9.2034
								93	2.1164	20.983	7.8524	14.8954
								94	3.7244	21.331	5.3654	5.2754
								95	3.6534	14.437	5.8874	17.6744
								96	3.3844	20.324	7.1744	17.3694
								97	3.2674	13.42	0.2224	11.1214
								98	0.1614	12.198	3.9364	12.1034
								99	2.6624	21.214	4.4744	11.1594
								100	4.0514	21.687	0.6544	10.9534
								AVE	2.80233	16.4709	5.05063	15.9017
								SD	1.11087	6.86455	2.23007	8.24687
								SEM	0.111087	0.686455	0.223007	0.824687
								ANOVA	Anova: Single Factor
									SUMMARY
									Groups	Count	Sum	Average	Variance
									293	100	280.233	2.80233	1.23404
									293-M7	100	1647.09	16.4709	47.122
									293-M7(∆3&∆4)	100	505.063	5.05063	4.97322
									293-M7(∆3&∆4)+CNNM4	100	1590.17	15.9017	68.0109
									ANOVA
									Source of Variation	SS	df	MS	F	P-value	F crit
									Between Groups	15299.2	3	5099.75	168.114	2.80245e-70	2.62744
									Within Groups	12012.7	396	30.335
									Total	27311.9	399
								TTEST	293-M7(∆3&∆4)+CNNM4	293-M7(∆3&∆4) vs 293-M7(∆3&∆4)+CNNM4	293 vs 293-M7
								P-Value	4.09061e-31	1.57423e-23	7.78998e-37

## Sheet: S2 Fig
	S2 Fig B
		GFP Only	GFP+CNNM1	GFP+CNNM2	GFP+CNNM3	GFP+CNNM4
	1	203.243	23.6296	33.2736	156.661	61.907
	2	100.897	66.7286	38.5086	24.795	23.519
	3	83.9252	109.88	36.2416	124.461	11.508
	4	135.107	26.3796	16.2166	26.692	24.166
	5	98.4232	116.513	29.3166	101.609	11.259
	6	76.4872	4.7726	49.7036	48.61	20.388
	7	135.442	120.556	40.1006	51.848	25.354
	8	80.6022	4.4496	26.3566	90.981	6.596
	9	58.1892	60.2076	5.0026	104.065	22.088
	10	79.9302	104.471	45.4936	40.423	11.638
	11	53.8072	77.1076	83.2906	77.655	11.432
	12	147.307	22.5786	45.3476	70.765	24.71
	13	117.744	46.9256	4.7486	50.937	24.224
	14	88.6572	48.5586	28.2476	86.109	44.124
	15	80.6022	50.1206	11.0366	64.854	7.964
	16	38.0712	44.5466	5.2466	113.529	7.21
	17	102.168	90.8286	4.7606	136.326	10.86
	18	46.1172	85.8236	21.0046	44.906	11.241
	19	25.3842	68.1356	32.4136	52.423	16.03
	20	65.7092	35.0876	4.6646	64.903	25.054
	21	138.546	38.8626	23.1866	119.79	6.423
	22	17.6432	62.7116	101.034	66.275	7.185
	23	37.6272	137.446	19.0606	55.413	24.369
	24	190.559	62.5166	54.8086	18.117	28.935
	25	77.7672	47.9006	20.6806	90.153	6.899
	26	208.891	33.9416	99.0126	89.843	10.014
	27	76.9102	36.5576	35.4016	19.53	10.634
	28	38.8322	45.0856	37.8856	50.868	0.784
	29	26.7312	49.5786	8.9136	61.729	28.394
	30	111.758	48.6926	5.4396	54.69	8.12
	31	42.8982	62.2336	26.9766	15.921	4.336
	32	146.438	85.9816	61.1096	65.103	89.939
	33	114.987	33.0236	28.2116	45.156	35.189
	34	70.4002	62.6036	29.1596	111.345	5.078
	35	213.253	109.014	14.4336	21.431	37.24
	36	30.5982	16.2526	19.1636	65.845	5.227
	37	124.369	25.4156	30.6586	107.805	28.293
	38	48.0632	63.6466	83.6326	95.757	16.46
	39	17.4702	50.2876	17.1986	100.803	14.55
	40	186.809	84.6786	49.7206	76.644	7.63
	41	165.598	54.1466	4.7866	134.718	9.203
	42	131.147	30.0356	30.3856	105.748	2.234
	43	41.1662	85.6596	30.8926	61.88	6.472
	44	62.7532	52.7476	29.0916	46.542	15.024
	45	177.867	69.1956	61.3306	150.308	19.904
	46	92.3362	5.2936	0.8016	43.759	1.421
	47	60.1202	63.7266	64.8676	61.409	58.776
	48	137.934	73.5596	33.2206	197.218	5.349
	49	123.273	70.8396	5.6196	10.56	17.539
	50	73.5062	87.1146	4.5856	150.75	7.125
	51	80.8102	23.2496	85.3506	170.566	9.96
	52	56.6262	27.6246	52.7826	50.296	16.789
	53	171.82	95.6176	4.4326	191.646	46.428
	54	59.2312	80.4656	18.0786	106.104	24.979
	55	73.7862	21.3046	21.2606	148.299	5.579
	56	48.8352	48.9446	48.8266	127.574	25.764
	57	18.5702	60.6346	75.5796	46.237	15.266
	58	48.0502	103.433	23.0666	25.064	17.197
	59	46.3302	33.5166	6.2306	122.151	12.245
	60	89.2512	15.0596	10.6676	90.043	4.31
	61	53.1122	136	3.4306	134.786	7.644
	62	157.737	36.1486	75.4166	45.584	29.733
	63	47.4792	55.3756	6.6856	50.35	27.495
	64	39.5252	57.5176	22.0686	87.196	27.274
	65	126.55	78.8576	96.0626	163.236	14.214
	66	101.001	101.602	33.7206	97.218	12.183
	67	32.6922	44.6286	26.9356	89.163	18.41
	68	27.6692	71.6316	20.7286	76.234	25.85
	69	55.6262	81.6786	17.6716	205.572	10.189
	70	52.9842	68.5196	29.2246	100.604	32.964
	71	144.759	1.8916	60.3186	37.61	19.26
	72	23.2512	43.7106	42.4156	101.507	15.398
	73	119.099	92.6846	29.5996	45.789	28.782
	74	80.4622	145.279	36.5936	137.424	5.355
	75	88.7562	64.0726	26.7596	81.126	29.578
	76	48.0972	41.9206	27.8756	194.698	13.889
	77	43.2992	31.4996	21.3286	93.894	3.661
	78	214.436	72.4156	52.7206	70.487	7.009
	79	201.85	57.9026	73.2656	135.548	7.752
	80	87.7602	61.0066	34.1466	112.277	25.556
	81	104.292	19.7476	51.8696	95.737	10.803
	82	32.9522	50.0506	6.1406	141.479	13.337
	83	75.5512	53.6536	10.3926	101.09	9.349
	84	205.617	157.731	68.5106	208.098	5.584
	85	138.822	130.727	40.6296	80.048	8.042
	86	88.2462	5.5596	15.9616	140.861	18.805
	87	33.7252	144.99	17.8746	111.42	6.6
	88	73.7942	70.4916	27.9626	89.827	34.519
	89	70.9982	36.0956	25.4306	183.337	50.638
	90	106.609	53.0316	5.4576	136.833	7.112
	91	110.447	209.301	48.7946	123.343	19.439
	92	97.9102	3.9426	28.8966	79.076	12.107
	93	63.9872	10.5056	29.7506	92.894	46.474
	94	15.5122	13.3356	17.4506	99.513	24.904
	95	41.4102	71.5696	33.9446	30.253	17.956
	96	97.7232	25.1826	34.1616	101.88	18.085
	97	73.3022	73.2716	29.9176	92.48	67.271
	98	187.15	96.0986	46.8746	34.915	6.539
	99	81.3122	86.0606	124.856	125.558	20.764
	100	40.8112	35.2216	20.1306	105.235	10.72
	AVE	89.837	61.5681	33.605	91.3982	18.6978
	SD	51.9577	37.6654	24.8981	46.0283	15.0743
	SEM	5.19577	3.76654	2.48981	4.60283	1.50743
	ANOVA	Anova: Single Factor
		SUMMARY
		Groups	Count	Sum	Average	Variance
		GFP Only	100	8983.7	89.837	2699.6
		GFP+CNNM1	100	6156.81	61.5681	1418.69
		GFP+CNNM2	100	3360.5	33.605	619.914
		GFP+CNNM3	100	9139.82	91.3982	2118.61
		GFP+CNNM4	100	1869.78	18.6978	227.235
		ANOVA
		Source of Variation	SS	df	MS	F	P-value	F crit
		Between Groups	427634	4	106908	75.4572	6.36109e-50	2.38995
		Within Groups	701320	495	1416.81
		Total	1.12895e+06	499
	TTEST	GFP Only vs GFP+CNNM1	GFP Only vs GFP+CNNM2	GFP Only vs GFP+CNNM4
	P-Value	1.80915e-05	1.53504e-17	1.05554e-24

## Sheet: S6 Fig
	S6 Fig B						S6 Fig D (50 cells were analyzed for each time point)
	cell #	293T(WT)	293T(∆M7)	293T(WT):CNNM2	293T(∆M7);CNNM2		Time(min)	293T	293TΔM7	293T+CNNM2	293T+CNNM2+NS8593	293TΔM7+CNNM2
	1	2.942	5.7928	31.8966	9.9846		0	0	0	0	0	0
	2	7.421	7.1058	30.4676	16.2476		0.5	1.90388	3.51321	2.38167	2.0074	6.43995
	3	3.525	3.2908	40.7106	6.9146		1	7.80253	9.25256	6.77244	6.05734	8.85469
	4	1.351	0.5178	30.9296	12.2716		1.5	12.8128	11.2309	7.68687	6.46699	10.9322
	5	5.275	6.0288	17.9366	11.4956		2	17.0943	15.4462	17.6631	11.4758	15.736
	6	7.332	7.8348	26.9776	5.8106		2.5	20.798	18.1495	32.0392	18.1064	20.6751
	7	3.41	7.0378	22.0016	4.1026		3	22.4223	19.8557	54.8264	19.7697	26.6162
	8	3.118	2.9558	24.8936	12.0846		3.5	33.7293	24.8121	81.8983	19.8501	33.9152
	9	2.646	1.2128	39.2076	10.6276		4	34.4088	37.9054	113.422	23.7245	35.0191
	10	8.233	9.6268	56.3636	18.1226		4.5	47.4529	39.4131	157.538	26.6328	40.7073
	11	9.29	6.9278	13.9056	4.7486		5	52.5723	40.0538	199.166	27.8556	43.2851
	12	5.046	2.3798	71.8846	25.1536		5.5	54.3149	40.1411	249.893	29.0845	42.4915
	13	2.55	2.6308	8.5506	10.5156		6	66.5539	40.1418	299.011	30.4027	52.686
	14	4.077	8.1708	12.8396	12.3096		6.5	72.3626	41.5206	348.355	36.6321	47.9607
	15	2.213	3.3698	58.4636	9.8316		7	83.5247	42.0082	392.448	37.8186	60.2206
	16	4.26	8.1158	61.6346	6.0706		7.5	94.3597	44.3772	430.108	39.5213	64.7884
	17	8.205	9.3368	51.2146	6.4746		8	100.938	46.3441	464.195	42.0326	73.2601
	18	5.525	4.8678	40.9126	7.6866		8.5	102.603	46.4534	504.343	42.8725	74.8407
	19	6.315	6.9768	17.2676	9.4546		9	104.609	47.8664	532.962	50.7755	76.3019
	20	8.559	9.2478	9.8486	9.7236		9.5	105.205	49.4451	564.78	50.8691	84.1543
	21	6.097	3.6468	26.5276	10.8506		10	106.297	49.6351	594.077	52.1625	89.7235
	22	5.349	7.0688	6.9876	3.2976		10.5	109.707	53.8981	623.378	54.0509	94.4497
	23	5.224	7.2768	22.8406	2.4666		11	110.003	54.1389	648.372	54.8423	96.0386
	24	9.119	6.7628	36.9566	14.1466
	25	9.835	13.3818	23.3656	6.4206
	26	3.532	8.6888	44.2386	5.7856
	27	4.932	7.6198	26.5366	3.3126
	28	5.918	7.4878	30.6356	14.4656
	29	9.075	6.2128	9.9076	12.7986
	30	7.849	9.7508	44.8576	16.6786
	31	7.638	6.8078	26.6946	16.0356
	32	0.469	4.6868	39.7756	7.8656
	33	4.419	2.7848	20.0656	2.9466
	34	5.942	5.2768	26.4996	10.1116
	35	7.445	4.0308	29.9776	7.4706
	36	25.715	6.8868	46.5246	6.1926
	37	5.265	4.1208	57.7306	5.6556
	38	0.202	2.5018	21.5826	8.3106
	39	9.521	4.6258	35.2066	13.3976
	40	8.412	7.4768	25.3156	11.3256
	41	4.818	4.6698	22.5226	4.4846
	42	3.032	3.4128	31.5366	4.5276
	43	5.575	5.5418	27.3506	17.6416
	44	8.355	8.1018	46.5596	10.4646
	45	7.198	7.2168	30.6476	6.0476
	46	1.4	6.9208	21.1136	15.1746
	47	8.046	5.2208	11.4676	12.2586
	48	9.734	6.2338	39.7016	7.5656
	49	8.349	4.0388	59.6066	13.4586
	50	9.275	8.9838	34.7506	5.4226
	51	9.14	9.7828	29.6136	5.2066
	52	2.509	3.0078	45.2906	5.4236
	53	1.289	1.5378	33.1726	10.6526
	54	8.837	4.7558	28.6376	4.1696
	55	7.14	8.3518	37.3626	8.2506
	56	3.131	2.5128	30.0436	3.5026
	57	7.848	7.0118	56.7286	7.6746
	58	10.294	5.7888	39.4076	6.9956
	59	9.17	4.6538	32.2426	8.3256
	60	3.677	5.8418	31.1596	11.7436
	61	4.715	6.5698	57.2976	13.5256
	62	7.227	8.5388	47.6576	12.3126
	63	8.855	8.6508	22.3916	7.8236
	64	9.994	7.3008	20.9436	5.2526
	65	10.15	6.7398	27.4186	8.6006
	66	7.543	3.4068	59.8646	6.4066
	67	8.306	3.6578	36.7486	4.7796
	68	8.708	9.4738	31.3856	12.0776
	69	5.108	5.0408	9.7696	6.5456
	70	6.848	7.9498	9.0096	9.2476
	71	7.126	6.6288	59.9986	17.0886
	72	3.345	3.6228	10.0176	11.3066
	73	4.66	5.2978	18.7446	6.0916
	74	2.334	3.7578	9.3976	5.5376
	75	1.383	3.8308	3.6326	10.0946
	76	1.218	3.3788	22.0726	4.8866
	77	6.62	5.4668	24.6996	9.3166
	78	2.049	2.3678	26.0436	6.7586
	79	2.193	1.2168	6.2696	5.2306
	80	8.025	0.1858	28.3866	3.8816
	81	3.329	4.8198	14.7576	1.9306
	82	5.718	9.9128	11.6936	8.8846
	83	8.486	7.2768	47.9626	9.9466
	84	8.263	7.6888	69.8766	4.2816
	85	7.775	5.3878	10.3796	16.3986
	86	7.09	1.7208	27.9226	8.6926
	87	8.323	5.9118	32.7466	19.4846
	88	7.418	5.1418	58.8956	16.6376
	89	5.909	8.0168	30.1776	9.7796
	90	2.21	2.8208	17.8066	6.3116
	91	0.75	1.7058	10.2246	7.6666
	92	1.987	9.3268	21.9246	8.1946
	93	5.864	8.7038	45.7216	8.7826
	94	10.463	6.9558	32.9236	9.0046
	95	11.086	8.3808	50.6746	5.3826
	96	8.343	8.6858	39.7776	8.3756
	97	7.371	7.7018	35.1866	12.8416
	98	3.958	4.8228	11.0696	4.2246
	99	3.137	4.1558	26.9986	2.9546
	100	1.856	2.0598	51.8316	11.2366
	Average	6.07811	5.7839	31.3935	9.05934
	SD	3.42211	2.53764	15.7674	4.32943
	SEM	0.342211	0.253764	1.57674	0.432943
	ANOVA	Anova: Single Factor
		SUMMARY
		Groups	Count	Sum	Average	Variance
		293T(WT)	100	607.811	6.07811	11.7109
		293T(∆M7)	100	578.39	5.7839	6.43961
		293T(WT):CNNM2	100	3139.35	31.3935	248.611
		293T(∆M7);CNNM2	100	905.934	9.05934	18.7439
		ANOVA
		Source of Variation	SS	df	MS	F	P-value	F crit
		Between Groups	45381	3	15127	211.933	5.6094e-82	2.62744
		Within Groups	28265	396	71.3763
		Total	73646	399
	TTEST	293T(WT):CNNM2 vs 293T(∆M7);CNNM2
	P-value	9.68637e-26
	S6 Fig F													S6 Fig H (50 cells were analyzed for each time point)
		293; tet(+)24h	293-M7(WT); tet(+)14h	293-M7(WT); tet(+)18h	293-M7(WT); tet(+)24h	293-M7(E1047K); tet(+)24h	293; tet(+)24h;CNNM2	293-M7(WT); tet(+)14h;CNNM2	293-M7(WT); tet(+)18h; CNNM2	293-M7(WT); tet(+)24h;CNNM2	293-M7(E1047K); tet(+)24h;CNNM2			Time(min)	293	293-M7(WT)	293-M7(E104K)	293+CNNM2	293-M7(WT)+CNNM2	293-M7(E1047K)+CNNM2
	1	2.3528	6.4254	4.7122	5.3398	1.1696	6.9942	10.446	27.768	71.2438	2.122			0	0	0	0	0	0	0
	2	1.8728	13.6504	29.6762	15.3158	2.8446	2.1502	32.135	15.605	70.5998	1.747			0.5	6.10983	0.583093	6.43586	1.08994	4.70642	1.16119
	3	1.0908	3.4574	7.6552	11.6338	1.0206	13.6312	26.617	28.035	98.4188	1.478			1	6.26928	3.15703	8.51732	14.0652	23.0766	1.5173
	4	4.5568	1.7984	8.4272	4.8698	1.6406	18.5022	55.739	36.816	50.5728	2.112			1.5	6.90311	3.41656	8.98553	19.4322	26.0653	3.29985
	5	2.4498	1.9354	5.3342	13.3678	2.2086	7.8952	46.064	40.278	110.458	1.136			2	14.3099	6.19339	10.8344	27.6726	26.3311	5.1328
	6	4.8908	7.1844	9.7642	15.5148	0.9016	3.0502	11.756	29.591	50.9328	6.935			2.5	15.8051	9.09841	14.5217	34.9195	35.3208	6.28489
	7	3.6878	4.7344	8.9562	22.9658	2.2236	18.1692	6.954	32.263	118.512	5.294			3	19.381	14.1493	15.5774	48.2643	54.3076	8.00485
	8	1.7088	2.1444	47.2572	5.7468	0.3326	5.2482	9.833	37.377	131.371	3.016			3.5	25.8936	15.6483	16.1481	59.6162	81.2645	8.64224
	9	1.4088	2.1304	7.2422	14.3178	1.8296	39.2482	23.136	14.963	75.1568	17.016			4	31.5094	21.0328	16.2302	78.1009	107.602	15.3102
	10	3.6128	3.7654	9.6552	9.5968	2.9276	24.0872	4.864	28.835	126.569	9.142			4.5	38.6702	28.0728	17.1218	99.5866	153.243	26.0791
	11	4.1378	13.2464	13.2282	18.1228	3.4576	4.3282	5.541	36.529	74.8088	8.935			5	43.1316	36.8349	17.4125	122.713	215.399	30.1216
	12	4.1538	5.9004	4.8842	4.1388	1.1156	23.3372	32.947	17.24	69.3808	25.684			5.5	48.1881	44.9545	19.91	148.138	282.294	38.4455
	13	4.2998	1.9734	6.7792	3.1688	0.9266	15.5632	17.144	30.209	81.8928	0.419			6	51.6176	55.5723	21.9272	181.038	359.131	48.0341
	14	4.0828	2.2634	12.2762	13.8278	1.4236	11.1092	3.682	13.333	67.1528	5.043			6.5	59.1714	66.6849	23.5824	201.489	444.788	67.463
	15	5.5678	9.2814	7.0572	14.1388	4.3346	31.3942	34.422	57.213	89.6238	18.271			7	64.0805	77.7337	24.9295	226.086	534.751	80.6754
	16	2.7268	4.5044	6.8742	11.4198	2.7606	1.9002	22.905	17.241	51.2148	2.205			7.5	67.3485	91.2962	28.0461	253.35	617.621	89.0353
	17	3.4958	3.1574	17.2412	5.8078	2.4516	0.8292	10.587	29.423	32.3648	16.211			8	77.0474	106.078	28.1604	274.476	690.47	101.964
	18	1.8248	1.9494	5.3952	19.4158	1.5186	23.1292	22.438	23.78	57.3588	4.178			8.5	80.7407	119.648	29.2785	301.676	755.168	109.854
	19	3.3568	3.0054	4.7602	10.9888	2.7466	12.1072	32.472	65.018	70.9678	11.293			9	83.7177	133.577	32.9992	329.144	821.173	121.464
	20	3.7308	3.7484	9.6012	12.4218	3.2676	0.9622	22.014	39.142	105.871	5.569			9.5	84.603	146.271	33.8653	351.752	880.134	136.358
	21	6.6318	3.7774	3.2282	6.7138	0.8976	1.1142	46.21	24.733	63.9228	5.206			10	87.1636	164.11	59.341	371.232	931.798	144.877
	22	9.1738	9.1794	11.0812	8.7868	3.4636	19.3222	9.159	58.823	94.2088	14.934			10.5	90.5828	183.281	59.484	397.22	981.189	150.372
	23	3.2108	6.2084	13.7212	10.5958	3.9346	8.6162	39.556	6.595	32.7898	15.735			11	96.9833	199.844	61.7396	411.911	1025.68	156.821
	24	3.7688	5.1554	18.5332	25.8098	2.7596	2.4822	34.288	35.717	53.5988	17.589
	25	3.3218	5.0974	13.5512	14.1738	3.6466	12.8232	21.653	17.115	38.1938	9.809
	26	4.0198	17.4334	6.5302	12.1498	2.2726	4.9782	58.736	38.966	63.5138	3.178
	27	3.7658	5.1524	7.1352	21.9818	3.7446	18.7832	28.25	33.556	64.1138	5.288
	28	7.8788	4.3084	10.1682	8.6558	2.1346	29.1912	2.322	56.769	88.9538	9.976
	29	2.3228	2.8164	8.1422	12.5888	0.6186	10.2542	19.164	23.063	46.1138	2.311
	30	2.9228	6.2624	5.5172	9.5438	1.5336	6.3992	11.851	67.504	66.5598	16.327
	31	9.9618	2.9654	7.0912	5.6018	2.4886	12.8572	20.843	71.607	153.073	8.688
	32	3.1008	3.1754	0.9782	25.6098	3.0616	16.7772	22.077	31.147	42.7098	2.922
	33	1.6068	1.2154	7.3732	21.6578	2.7786	18.5432	58.045	35.147	42.4028	0.696
	34	2.4978	1.1854	6.1032	7.7298	1.5506	33.7742	36.443	50.77	57.5708	4.681
	35	2.1078	3.0614	6.7432	3.7308	1.7156	16.1222	9.212	30.107	31.2218	0.595
	36	3.9838	5.2264	8.7232	6.2778	2.0046	18.8432	21.078	71.014	18.4168	6.069
	37	0.2698	4.9534	3.8462	30.9808	0.6796	7.3842	30.279	35.377	42.3998	8.383
	38	3.9668	12.2444	7.5932	6.8258	2.3756	4.4102	29.958	24.032	62.0998	13.986
	39	2.4408	3.7634	2.2792	12.7368	0.0286	7.3752	23.934	50.567	87.3368	6.809
	40	3.6308	6.1424	7.3332	9.0288	3.7786	17.0102	13.593	40.551	91.6368	5.519
	41	4.0658	4.6024	12.6422	10.3178	3.5046	5.0332	3.836	44.091	43.2568	23.788
	42	2.3798	5.1874	7.7572	15.6038	1.2756	20.9622	30.022	31.034	44.8568	7.088
	43	3.0088	16.6874	4.1282	15.3318	2.5046	13.4482	23.779	28.449	52.0568	9.416
	44	3.2358	5.8794	9.0112	12.5748	1.0566	15.0562	38.723	33.075	64.0298	12.74
	45	3.6748	1.5144	4.1252	8.3088	0.4066	17.7092	54.737	24.632	51.8088	14.678
	46	3.9038	3.7754	2.6862	34.3778	2.3546	8.6392	52.062	26.845	95.5168	3.663
	47	3.3938	4.1404	4.2282	15.7118	0.0426	5.0562	12.905	23.272	35.3088	1.497
	48	1.6028	6.6574	6.9122	41.9548	3.7326	19.4212	26.062	44.261	104.381	10.671
	49	4.8838	3.4644	6.7062	29.5048	2.4796	0.9842	22.376	7.011	31.1138	6.494
	50	2.9948	8.2294	7.8212	7.8038	0.9686	5.4902	14.86	70.848	68.5448	8.489
	51	2.6648	2.9314	6.3322	16.1278	3.3966	19.4722	26.676	43.678	78.9018	7.121
	52	2.9008	3.3594	9.2912	6.8958	3.2866	33.6772	44.011	10.6	39.7188	21.831
	53	2.7448	8.4464	11.6062	7.5228	4.5646	-1.0518	39.627	29.504	51.1278	3.228
	54	4.4928	4.8534	6.0532	9.2018	5.5196	15.5202	30.345	20.662	92.6298	4.446
	55	4.2658	11.3344	4.7762	7.7828	2.6106	16.2882	37.576	21.307	73.1578	4.685
	56	2.8548	2.4914	8.3532	7.3588	2.4116	4.4532	20.914	74.3	23.5048	0.791
	57	2.8418	8.8794	9.4572	6.1488	2.9696	2.9932	39.947	37.418	41.2768	1.413
	58	2.9208	4.1084	9.8912	4.6468	1.2696	2.8082	9.924	5.432	20.9288	4.597
	59	3.1068	14.3684	6.7932	10.9888	3.7306	2.4942	26.722	30.333	93.7658	10.624
	60	3.2478	2.3484	12.3892	5.0108	1.8576	10.0162	17.647	61.881	50.1028	3.443
	61	3.0208	5.4584	13.8902	5.4898	0.9616	7.1162	42.337	22.761	103.33	7.563
	62	4.0168	4.7424	5.5742	4.1078	2.8756	10.1542	34.458	19.268	68.7558	5.492
	63	5.6838	9.2574	5.6332	20.4088	2.8956	2.7262	20.917	19.905	27.0128	8.883
	64	3.3008	7.2814	13.3032	6.2068	2.0676	8.2022	36.161	34.343	81.8978	4.771
	65	3.0688	1.3844	8.3982	8.1358	1.7056	3.6052	11.658	57.997	47.5758	15.238
	66	0.9418	4.0824	13.3152	10.4588	3.4766	23.9692	5.723	64.553	71.7838	2.628
	67	3.1088	1.7234	10.6662	9.2428	1.7196	8.5562	9.812	37.189	103.996	6.508
	68	1.7918	4.8104	11.7902	9.8758	0.8246	2.5412	8.447	33.658	85.2638	23.34
	69	3.8818	3.0294	2.9872	23.5438	2.5236	7.0732	84.297	72.664	87.6858	4.466
	70	3.4248	2.7134	10.3842	4.1488	2.2606	7.4622	5.962	29.428	58.7768	2.226
	71	4.4368	4.1534	11.5892	8.2778	1.8496	5.0602	49.356	80.416	62.4688	1.678
	72	2.3208	9.6824	4.3682	4.3508	0.8056	17.4502	10.083	22.429	90.4868	0.14
	73	4.1898	2.2904	12.1032	14.0888	1.4236	21.9142	34.295	38.643	75.7938	9.194
	74	1.5538	3.8954	7.1692	1.3528	1.2826	12.9822	67.328	27.289	43.8118	8.328
	75	4.0028	1.6004	23.2032	28.2888	3.3626	6.0322	22.871	10.853	34.0858	25.679
	76	2.2928	5.5644	8.6032	6.4698	0.0456	16.1672	6.377	22.834	113.735	1.298
	77	0.0728	4.2364	2.6162	7.4058	1.1506	5.8372	8.768	18.809	69.9208	8.097
	78	2.9328	6.3064	6.2992	4.2248	0.4826	8.0692	11.795	3.803	76.0498	2.44
	79	2.5118	5.2514	8.6722	7.3958	0.2646	12.5732	5.926	12.776	60.3708	11.448
	80	3.2628	4.3434	8.3582	3.8578	1.2956	34.3122	14.233	59.32	19.6108	1.419
	81	5.6048	14.1344	10.5322	6.2068	3.4116	31.8192	9.182	113.452	58.9598	17.202
	82	4.2938	8.6304	33.1852	40.9468	1.5896	6.9052	3.807	69.034	128.514	8.545
	83	4.3988	2.5784	6.0572	4.2758	1.4936	4.3302	4.461	32.667	31.4098	7.365
	84	4.4438	5.0214	23.0142	9.3798	3.2326	20.1292	41.057	42.803	21.4658	16.607
	85	2.3448	3.9924	5.7342	29.0358	2.5906	7.1082	6.859	11.676	87.8458	2.287
	86	2.3798	3.1084	7.4312	13.1858	1.5246	39.1112	26.593	26.788	36.4788	15.032
	87	2.7538	2.1754	13.1212	7.2488	2.1496	24.3192	28.998	45.994	110.633	4.333
	88	3.1328	14.4124	4.3712	13.2508	0.6616	4.2382	48.307	47.138	34.5438	13.957
	89	5.3188	8.7684	12.4602	11.6718	4.4206	16.9172	9.754	23.997	51.5138	15.693
	90	3.9098	8.6644	13.0452	9.5918	2.9756	7.6012	20.132	71.377	55.8968	7.329
	91	2.0978	4.8104	15.7032	14.0178	1.5006	30.4492	9.94	15.026	44.4958	19.734
	92	3.2938	9.8854	11.3462	16.6648	2.4466	7.2032	29.558	23.796	88.9888	13.247
	93	3.6098	9.2074	15.2282	3.9978	1.9326	7.4492	40.188	74.942	146.263	7.363
	94	4.4108	7.9984	6.9402	13.0178	3.3626	24.0122	37.743	70.983	74.6458	8.197
	95	6.6888	2.8994	7.1622	7.3718	3.8676	29.9212	5.691	20.663	94.3958	7.797
	96	3.2588	6.0534	4.6712	14.3678	2.3866	15.9732	14.832	46.106	70.7798	8.07
	97	5.1038	3.8584	7.9782	2.4638	0.3756	4.1742	34.555	36.412	31.3128	4.001
	98	3.7728	7.5404	3.1952	14.9348	2.8256	20.0452	43.21	52.387	82.5708	6.692
	99	3.2728	9.2364	3.3032	19.4928	3.0876	8.7992	26.981	30.97	55.5328	2.947
	100	2.6678	2.9734	10.6832	13.6628	1.0576	11.8462	37.36	57.673	56.5298	7.788
	AVE	3.47353	5.56595	9.37497	12.1859	2.1668	12.9332	25.1111	36.9527	67.4648	8.12232
	SD	1.53736	3.55783	6.44005	8.04366	1.15717	9.50936	16.2603	20.125	29.0214	6.13085
	SEM	0.153736	0.355783	0.644005	0.804366	0.115717	0.950936	1.62603	2.0125	2.90214	0.613085
	ANOVA	Anova: Single Factor
		SUMMARY
		Groups	Count	Sum	Average	Variance
		293; tet(+)24h	100	347.353	3.47353	2.36346
		293-M7(WT); tet(+)14h	100	556.595	5.56595	12.6582
		293-M7(WT); tet(+)18h	100	937.497	9.37497	41.4743
		293-M7(WT); tet(+)24h	100	1218.59	12.1859	64.7005
		293-M7(E1047K); tet(+)24h	100	216.68	2.1668	1.33904
		293; tet(+)24h;CNNM2	100	1293.32	12.9332	90.428
		293-M7(WT); tet(+)14h;CNNM2	100	2511.11	25.1111	264.398
		293-M7(WT); tet(+)18h; CNNM2	100	3695.27	36.9527	405.014
		293-M7(WT); tet(+)24h;CNNM2	100	6746.48	67.4648	842.244
		293-M7(E1047K); tet(+)24h;CNNM2	100	812.232	8.12232	37.5874
		ANOVA
		Source of Variation	SS	df	MS	F	P-value	F crit
		Between Groups	370317	9	41146.3	233.493	9.9295e-238	1.88932
		Within Groups	174458	990	176.221
		Total	544776	999
	TTEST	293-M7(WT); tet(+)24h;CNNM2 vs 293-M7(E1047K); tet(+)24h;CNNM2
	P-Value	4.3849e-38

## Sheet: S7 Fig
	S7 Fig B
		HAP1(WT);LacZ	HAP1(∆M7);LacZ	HAP(WT);CNNM2	HAP(∆M7);CNNM2
	1	15.0218	7.3102	21.0334	3.1424
	2	5.7358	2.1392	20.9674	2.2884
	3	8.6868	3.0372	21.5054	5.0214
	4	6.7708	2.1322	17.2044	5.5034
	5	14.5298	0.7662	12.6984	4.3934
	6	15.5788	0.6762	9.1804	1.1874
	7	14.5888	11.3702	13.8774	5.5514
	8	7.4738	2.6212	17.9914	5.4794
	9	5.8888	3.6422	20.7504	7.0424
	10	8.1148	3.4252	5.6794	5.3014
	11	10.5958	2.8342	18.8884	0.8944
	12	4.1798	3.6712	8.7104	14.1444
	13	4.9758	3.9042	16.3224	1.8474
	14	4.7538	3.1482	16.2254	4.4544
	15	3.9778	2.2502	8.2884	5.0344
	16	3.6238	3.5082	3.5364	4.4854
	17	5.7278	1.9202	14.0564	2.7344
	18	3.9088	4.1802	12.9584	3.9564
	19	5.3028	3.2502	15.2214	6.1584
	20	6.9918	3.9242	7.4824	5.6504
	21	10.1688	3.6002	17.6314	7.9494
	22	5.6978	2.7572	17.3414	4.7174
	23	7.3328	4.6982	13.8344	1.3304
	24	7.7478	6.1042	15.3374	2.1714
	25	8.1178	3.4302	4.2484	4.0484
	26	8.4968	6.0172	13.8514	18.7894
	27	5.6368	3.8302	26.5964	1.3954
	28	3.9558	3.4462	8.2814	7.3544
	29	5.6428	5.1732	15.8454	8.4454
	30	3.3628	2.1992	21.9724	3.9164
	31	2.8058	2.8422	21.5394	0.6814
	32	8.4858	4.0902	15.4014	6.1314
	33	5.5218	3.8322	14.0114	7.5814
	34	6.2098	2.4082	21.6744	5.7834
	35	7.0868	2.0042	10.9994	3.0334
	36	1.3248	0.8912	8.5004	2.9454
	37	5.9398	4.9742	12.1064	9.9714
	38	10.9828	2.4442	9.5794	2.5794
	39	5.5658	9.2522	4.6804	15.3714
	40	9.1078	3.1842	6.2154	5.2794
	41	6.2538	4.0282	11.0404	3.8394
	42	6.6418	8.9682	6.8884	7.6604
	43	7.6278	4.6992	24.5064	6.8824
	44	5.8158	1.7942	15.6794	4.9064
	45	6.7968	3.9532	10.8244	0.1534
	46	4.4358	3.0532	10.3984	3.6494
	47	3.0208	3.0482	22.8564	5.5844
	48	6.9278	1.6142	11.4824	10.8364
	49	5.3408	5.1602	16.3054	4.2424
	50	7.3248	1.9962	16.1344	6.6264
	51	6.0218	14.2582	12.4174	5.6194
	52	8.1128	4.6052	18.7284	9.5834
	53	6.1728	0.8892	22.1044	4.1894
	54	3.2098	3.8202	15.4144	4.7534
	55	7.0618	2.6362	13.3354	4.4994
	56	6.4418	4.2142	13.2234	2.0714
	57	4.3248	6.7212	18.1794	11.0514
	58	7.6208	3.3832	22.4074	2.0104
	59	1.2988	3.1112	46.8084	5.6384
	60	5.3328	4.1052	17.4864	11.8394
	61	5.9098	5.8472	39.9574	10.6664
	62	6.0158	2.2312	13.7374	6.0704
	63	8.3498	1.3152	24.0994	7.0664
	64	6.5628	2.2812	16.6074	7.0274
	65	6.9048	2.7252	7.6854	1.3434
	66	6.4318	0.7922	6.2124	5.4354
	67	6.9828	0.8442	9.1864	5.3924
	68	6.4328	1.8182	11.0874	5.5994
	69	6.3148	4.1982	11.7354	9.7304
	70	5.0418	2.8872	25.0484	3.5604
	71	5.5988	1.0462	7.9544	2.9714
	72	6.2038	0.7782	17.0694	3.8974
	73	2.8528	1.0102	20.4294	5.2684
	74	8.8648	2.4292	15.1144	3.5194
	75	4.6818	12.1432	21.2484	5.1464
	76	6.2958	1.4762	16.3274	7.3024
	77	7.5768	4.4752	11.3384	10.0914
	78	12.5208	3.5372	17.6364	5.7254
	79	6.2108	1.9162	11.9644	0.1094
	80	4.8348	0.5602	12.2394	6.6804
	81	7.4258	0.4362	16.0644	1.7474
	82	5.1078	3.9242	12.7464	3.5684
	83	3.2698	3.1492	23.5264	4.3044
	84	5.1698	3.4992	12.2444	0.5384
	85	9.6728	7.6852	13.4394	3.1124
	86	3.8288	2.0752	15.7774	4.4734
	87	3.2978	4.5052	22.5554	2.2534
	88	0.9208	0.7852	14.5884	5.6154
	89	3.7378	0.8482	23.4244	10.8024
	90	4.0128	4.8522	14.9184	1.8234
	91	6.3748	3.7102	16.2294	6.3894
	92	7.8338	4.1132	12.8324	6.8494
	93	6.5698	3.0032	11.8434	6.5004
	94	6.1458	11.9242	8.6774	7.0444
	95	6.4768	4.1302	13.0064	3.1914
	96	5.2078	2.5552	8.2224	6.1094
	97	5.1688	9.5682	13.0074	8.7054
	98	2.8218	3.5772	15.8584	5.6474
	99	4.5178	4.0212	12.7044	3.9614
	100	4.2478	4.1012	9.6634	12.0574
	AVE	6.338	3.69725	15.1646	5.46683
	SD	2.68119	2.55436	6.57725	3.28609
	SEM	0.268119	0.255436	0.657725	0.328609
	ANOVA	Anova: Single Factor
		SUMMARY
		Groups	Count	Sum	Average	Variance
		HAP1(WT);LacZ	100	633.8	6.338	7.18876
		HAP1(∆M7);LacZ	100	369.725	3.69725	6.52474
		HAP(WT);CNNM2	100	1516.46	15.1646	43.2602
		HAP(∆M7);CNNM2	100	546.683	5.46683	10.7984
		ANOVA
		Source of Variation	SS	df	MS	F	P-value	F crit
		Between Groups	7857.93	3	2619.31	154.595	2.52882e-66	2.62744
		Within Groups	6709.44	396	16.943
		Total	14567.4	399
	T-TEST	HAP(WT);CNNM2 vs HAP(∆M7);CNNM2
	P-value	1.25588e-26

## Sheet: S8 Fig
	S8 Fig B							S8 Fig C								S8 Fig D
		293	293-M7	293-M7; 0.1𝝻g CNNM4	293-M7; 0.8𝝻g SLC41A1				293	293-M7	293-M7+CNNM4	293-M7+SLC41A1					293	293-M7	293-M7; 0.1𝝻g CNNM4	293-M7; 0.8𝝻g SLC41A1
	1	15.4488	48.1054	15.428	21.9892			1	0.759393	0.881227	0.525406	0.660459				1	2.0192	17.9238	94.23	33.3094
	2	7.4148	41.0234	42.866	50.6922			2	0.672655	0.865988	0.927685	0.676351				2	1.2522	50.0298	30.223	29.6794
	3	12.4158	85.5904	43.373	33.5432			3	0.730012	0.902255	0.69013	0.792137				3	2.5092	55.3828	45.924	13.1324
	4	19.6138	53.3964	33.388	34.6552			4	0.709753	0.937906	0.850248	0.739695				4	3.0012	23.5758	36.23	27.7714
	5	33.4358	44.1984	30.826	59.6622			5	0.750894	0.920647	0.873089	0.763688				5	1.2782	14.4958	24.911	16.3694
	6	23.8988	97.6664	14.189	30.7312			6	0.721701	0.934178	0.809775	0.790047				6	2.3982	22.1038	42.224	20.8894
	7	21.4258	92.7334	47.522	51.2992			7	0.796837	0.90239	0.734194	0.860625				7	3.0682	37.9788	78.474	14.9384
	8	29.7908	72.0174	43.706	34.9582			8	0.779651	0.87655	0.878854	0.832612				8	3.5242	22.7628	51.27	25.8404
	9	27.2938	67.2094	28.56	43.1892			9	0.75372	0.866508	0.655475	0.888903				9	3.7072	24.2968	71.059	33.4774
	10	19.2908	61.3894	38.329	22.4192			10	0.657303	0.89042	0.672296	0.759897				10	3.2432	24.9208	75.465	16.1654
	11	17.7768	37.1014	43.249	40.7062			11	0.722533	0.851225	0.798597	0.74985				11	2.3052	23.8988	36.628	15.3194
	12	24.1388	36.0534	60.204	39.8862			12	0.768477	0.900473	0.867033	0.564254				12	2.5992	28.2628	87.517	31.2804
	13	20.7068	49.7254	14.724	21.3512			13	0.790949	0.909925	0.56545	0.770423				13	2.6382	20.1478	65.381	23.0394
	14	18.5498	46.8174	70.833	42.9412			14	0.791065	0.881019	0.874083	0.733185				14	0.8912	12.7968	11.651	7.0484
	15	12.9238	36.8524	36.486	28.8432			15	0.764069	0.830755	0.662896	0.790188				15	5.7112	15.7618	25.351	27.5914
	16	24.8378	49.0964	31.584	16.3942			16	0.772381	0.85451	0.864488	0.834414				16	2.9682	24.7228	66.883	22.6094
	17	9.1458	61.7454	49.397	42.8442			17	0.660678	0.922965	0.779159	0.763349				17	2.8772	9.2888	42.435	28.9724
	18	39.4658	63.7044	38.47	39.9362			18	0.655103	0.827619	0.738119	0.661063				18	2.1752	17.8108	47.625	7.7514
	19	17.5048	37.0114	58.302	35.5672			19	0.752503	0.884941	0.828172	0.867161				19	2.6272	13.3178	83.872	20.6444
	20	21.5068	61.5274	45.954	34.9712			20	0.732666	0.854871	0.815553	0.722599				20	2.0062	30.9428	36.72	12.8974
	21	20.4588	48.8574	13.406	43.1112			21	0.706071	0.856144	0.947343	0.714453				21	2.3862	14.3318	29.263	19.1494
	22	26.3658	52.1124	39.749	36.1482			22	0.670755	0.848557	0.740688	0.793669				22	2.6332	24.0178	71.403	19.0844
	23	26.7278	50.0254	20.607	40.9372			23	0.785638	0.919353	0.646857	0.7996				23	2.3332	53.3468	41.418	29.4884
	24	30.0618	63.8324	40.604	52.0342			24	0.836123	0.918478	0.780128	0.840096				24	5.1872	18.3948	30.703	27.7564
	25	40.5018	62.1194	27.266	40.2912			25	0.79746	0.975453	0.835999	0.913643				25	2.6802	29.2918	31.319	19.4754
	26	21.5008	86.5654	29.376	49.5402			26	0.623049	0.804782	0.591577	0.7418				26	2.7512	39.8198	38.259	14.8754
	27	27.1938	42.2494	30.597	27.0012			27	0.676449	0.839286	0.646794	0.72549				27	2.9002	31.9958	43.995	24.1794
	28	24.3638	53.2244	47.091	16.3722			28	0.79853	0.871485	0.597582	0.739418				28	2.5622	16.2928	80.245	16.6934
	29	26.6468	49.1494	34.439	23.2142			29	0.774318	0.831539	0.818578	0.747853				29	1.2032	22.0928	21.752	23.7074
	30	28.8358	59.6684	47.08	56.5992			30	0.737665	0.841467	0.79568	0.704962				30	2.1992	28.3018	43.723	17.0174
	31	14.5918	43.6974	47.171	42.9382											31	0.4532	22.8168	33.1	26.9924
	32	33.5608	62.5804	13.591	31.7612			Average	0.73828	0.880097	0.760398	0.764729				32	1.5022	8.8798	23.903	14.0264
	33	23.2788	50.6014	36.192	34.1912			SD	0.0533928	0.0393133	0.112082	0.0740243				33	1.3182	5.7878	88.923	33.8624
	34	18.6718	57.8084	45.744	52.1482			SEM	0.00974815	0.012432	0.0354433	0.0234085				34	3.8802	48.8018	23.61	26.4734
	35	19.8688	29.5884	42.007	31.4802											35	1.2762	15.8318	66.39	22.4744
	36	16.9178	48.1874	46.405	49.6062			ANOVA	Anova: Single Factor							36	1.1542	13.6938	30.215	21.3104
	37	25.0378	38.8484	46.348	38.5332											37	1.8992	13.6088	43.27	14.3634
	38	20.3968	76.9204	61.921	49.7502				SUMMARY							38	2.6272	27.0998	74.404	30.9214
	39	15.5488	46.6984	33.867	51.0192				Groups	Count	Sum	Average	Variance			39	2.1262	30.4228	85.726	20.6624
	40	29.0208	60.2024	40.864	17.5782				293	30	22.1484	0.73828	0.00285079			40	2.0802	24.3328	90.103	45.2534
	41	51.8628	63.0464	17.229	23.6542				293-M7	30	26.4029	0.880097	0.00154554			41	2.3922	6.9248	53.58	12.3044
	42	24.6628	58.7894	41.728	37.8292				293-M7+CNNM4	30	22.8119	0.760398	0.0125623			42	3.7502	19.4888	28.675	43.1064
	43	24.5838	12.9244	75.409	68.3562				293-M7+SLC41A1	30	22.9419	0.764729	0.0054796			43	1.5172	16.9888	22.639	35.8724
	44	28.0678	47.8974	42.233	54.5782											44	2.7352	18.7618	62.045	18.7744
	45	17.5758	46.8404	20.425	27.0372											45	1.1042	20.9928	83.885	33.5584
	46	20.9388	56.2214	38.524	21.7012				ANOVA							46	0.4532	12.8398	24.726	23.7314
	47	34.2838	37.1074	28.894	38.9722				Source of Variation	SS	df	MS	F	P-value	F crit	47	1.7562	23.8828	39.491	31.6374
	48	23.5038	52.6674	38.166	51.6322				Between Groups	0.36718	3	0.122393	21.8187	2.8297e-11	2.68281	48	1.9672	20.0638	29.561	10.6744
	49	19.0398	62.2164	30.306	16.1952				Within Groups	0.650708	116	0.00560955				49	1.5922	12.5428	20.393	29.5954
	50	23.8338	39.5984	51.466	37.1382											50	2.3462	20.8678	40.26	15.0554
	51	22.5328	46.3404	28.379	2.5182				Total	1.01789	119					51	1.2632	13.4558	22.667	19.3314
	52	18.5418	66.8734	49.497	57.3862											52	1.2352	15.1248	75.206	20.3284
	53	20.0088	40.0304	40.973	56.2112			TTEST	293-M7 vs 293-M7+CNNM4	293-M7 vs 293-M7+SLC41A1	293-M7+CNNM4 vs 293-M7+SLC41A1					53	1.8782	13.8898	40.655	9.5324
	54	18.6428	61.1804	50.878	26.2592			P-Value	3.03994e-06	1.82901e-09	0.860504					54	2.3422	25.8678	12.916	22.1604
	55	27.6528	47.2714	14.05	17.1272											55	1.8632	15.5518	27.183	29.6974
	56	27.5888	59.1684	27.656	23.3512											56	1.8882	42.4778	34.716	7.6654
	57	33.7118	47.8114	52.345	35.9732											57	1.6492	19.9878	38.11	20.6284
	58	30.9398	55.0994	18.281	58.7232											58	3.0442	20.8568	24.675	15.3814
	59	21.7898	40.1124	31.132	28.0282											59	1.1342	27.8278	23.838	11.0844
	60	24.9918	47.4854	78.06	67.2172											60	2.9572	29.3368	38.965	24.0774
	61	29.8718	47.0374	34.628	41.2502											61	1.6182	14.6448	37.226	8.5314
	62	19.8918	64.0844	35.165	28.9482											62	1.9862	12.4098	31.105	50.9044
	63	38.2948	79.6074	58.674	42.1082											63	2.1672	35.5518	31.297	14.2324
	64	23.3718	51.8824	25.994	36.8022											64	1.4142	25.2918	34.997	11.1914
	65	24.5838	52.1664	34.791	63.0052											65	2.1352	16.9058	40.508	27.5034
	66	15.7898	55.6964	48.153	31.1722											66	2.8412	16.8808	6.097	11.4294
	67	25.3158	59.1134	19.917	33.1792											67	1.1862	13.0788	28.105	9.3714
	68	27.8418	52.3234	36.095	44.2692											68	3.3942	36.1808	37.039	23.5314
	69	11.6928	44.5194	50.624	28.4582											69	2.6492	26.3558	28.973	35.2144
	70	25.7378	52.4694	10.598	54.9162											70	1.4342	21.6168	77.163	33.3284
	71	17.6188	54.9654	14.315	24.3282											71	0.2472	19.4148	63.778	40.0954
	72	19.0418	58.3404	57.157	49.8182											72	1.6902	19.2228	68.358	6.8474
	73	25.1458	45.5264	37.762	50.1642											73	1.6382	17.1558	62.172	10.3644
	74	22.1708	50.0954	20.01	25.0882											74	0.4502	22.8948	58.517	15.2394
	75	23.7428	21.6694	4.847	35.7882											75	2.7452	19.1538	27.923	39.9124
	76	20.3388	44.0434	39.916	23.2122											76	1.1982	14.1588	44.804	20.7874
	77	31.0428	50.3304	45.254	20.1922											77	1.0372	28.9588	26.705	18.8124
	78	23.8398	60.9554	46.468	27.2362											78	2.6502	15.3758	27.386	19.9124
	79	7.5238	58.0384	48.346	24.3142											79	1.7732	15.5448	25.91	12.6194
	80	22.0078	63.1264	46.935	27.2782											80	1.1072	10.2938	22.722	34.1194
	81	15.8898	53.2254	52.104	27.2382											81	1.3762	26.9258	33.998	47.8584
	82	21.1538	57.8174	32.122	44.1432											82	2.1582	18.1298	48.824	24.1994
	83	12.5568	71.6004	37.264	54.6262											83	0.2372	14.3908	28.469	31.4654
	84	12.7558	13.8194	12.133	21.1862											84	0.6532	21.9328	69.856	31.7224
	85	24.5888	53.9264	35.039	36.3772											85	2.1292	34.0308	42.957	22.0224
	86	18.7398	52.4464	39.646	46.8952											86	2.1662	52.8658	27.154	38.3894
	87	18.2638	55.5904	39.424	48.6902											87	1.5872	18.9968	45.237	11.8504
	88	21.7558	57.4864	50.327	32.3282											88	1.0912	22.9038	41.301	9.7084
	89	19.7788	50.9784	24.454	1.2762											89	1.8192	22.5188	77.696	11.3954
	90	25.5858	44.2884	43.913	51.0462											90	1.5102	39.7978	16.887	31.6394
	91	7.5638	58.1584	27.107	43.3352											91	0.1632	16.1058	45.537	23.5074
	92	19.0398	60.8554	39.362	22.9492											92	1.7422	17.8818	61.862	13.4124
	93	19.4568	58.7284	57.27	39.9142											93	2.2532	40.4318	51.821	23.6274
	94	14.4138	67.0164	28.06	34.6622											94	1.9932	21.2048	44.948	5.8624
	95	28.8938	57.0704	33.396	31.0582											95	1.9152	18.1388	38.291	29.4204
	96	29.4478	80.1804	55.365	31.0512											96	2.7192	35.2418	67.588	40.0364
	97	23.7738	45.4564	34.901	46.8432											97	1.7722	27.8038	76.112	11.7244
	98	22.2418	63.9974	34.969	25.2742											98	0.9202	21.2438	69.526	12.9004
	99	27.0848	52.9944	34.107	44.1662											99	0.8192	17.4168	36.843	17.5774
	100	17.7188	83.5994	44.875	27.6912											100	1.0172	26.8708	29.8	28.0164
	AVE	22.7646	54.1981	37.7883	36.83											AVE	2.02228	22.9324	45.2548	22.4098
	SD	7.14247	14.0604	14.1242	13.3057											SD	0.953291	10.1339	21.0307	9.99391
	SEM	0.714247	1.40604	1.41242	1.33057											SEM	0.0953291	1.01339	2.10307	0.999391
	ANOVA	Anova: Single Factor														ANOVA	Anova: Single Factor
		SUMMARY															SUMMARY
		Groups	Count	Sum	Average	Variance											Groups	Count	Sum	Average	Variance
		293	100	2276.46	22.7646	51.0149											293	100	202.228	2.02228	0.908765
		293-M7	100	5419.81	54.1981	197.694											293-M7	100	2293.24	22.9324	102.697
		293-M7; 0.1𝝻g CNNM4	100	3778.83	37.7883	199.494											293-M7; 0.1𝝻g CNNM4	100	4525.48	45.2548	442.292
		293-M7; 0.8𝝻g SLC41A1	100	3683	36.83	177.041											293-M7; 0.8𝝻g SLC41A1	100	2240.98	22.4098	99.8782
		ANOVA															ANOVA
		Source of Variation	SS	df	MS	F	P-value	F crit									Source of Variation	SS	df	MS	F	P-value	F crit
		Between Groups	49586.6	3	16528.9	105.744	2.69867e-50	2.62744									Between Groups	93559.6	3	31186.5	193.172	3.66795e-77	2.62744
		Within Groups	61899.1	396	156.311												Within Groups	63931.9	396	161.444
		Total	111486	399													Total	157491	399
	TTEST	293 vs 293-M7	293-M7 vs 293-M7; 0.1𝝻g CNNM4	293-M7 vs 293-M7; 0.8𝝻g SLC41A1	293-M7; 0.1𝝻g CNNM4 vs 293-M7; 0.8𝝻g SLC41A1											TTEST	293 vs 293-M7	293-M7 vs 293-M7+CNNM4	293-M7+CNNM4 vs 293-M7+SLC41A1	293-M7 vs 293-M7+SLC41A1
	P-Value	1.29418e-43	2.4158e-14	2.2752e-16	0.621966											P-Value	8.37715e-38	4.81603e-17	1.17733e-17	0.713858
	S8 Fig G(50 cells were analyzed for each time point)
	Time(min)	293	293-M7	293-M7+C4	293-M7+SLC41A1
	0	0	0	0	0
	0.5	1.57397	2.83543	1.18935	0.6023
	1	1.64457	2.12982	4.75267	-0.168547
	1.5	1.96407	4.69336	7.55113	1.44079
	2	4.38441	2.59813	19.4516	4.11042
	2.5	4.44693	6.97426	33.2851	5.8021
	3	4.5291	15.146	51.067	13.1723
	3.5	4.8219	22.4642	67.864	17.7007
	4	5.04981	30.0305	89.8235	27.8152
	4.5	5.30859	43.4976	108.34	35.3678
	5	5.74918	56.553	132.24	46.5309
	5.5	5.89493	71.846	171.107	57.8404
	6	6.07673	85.2268	196.64	67.654
	6.5	6.16655	97.8645	228.829	80.9429
	7	7.6646	114.975	266.491	90.9296
	7.5	7.67735	135.383	301.102	104.763
	8	8.05119	147.744	329.61	119.381
	8.5	8.27789	163.929	362.627	133.44
	9	9.18332	179.729	396.786	149.218
	9.5	9.67452	195.657	434.038	161.39
	10	11.6322	212.176	469.521	181
	10.5	12.3696	226.811	507.214	194.427
	11	13.9003	241.005	548.004	212.733

## Sheet: S9 Fig
	S9 Fig B
	cell number	293	293-M7	293-M7;∆CNNM3-1	293-M7;∆CNNM3-2	293-M7;∆CNNM4-1	293-M7;∆CNNM4-2	293-M7;∆CNNM3&4-1	293-M7;∆CNNM3&4-2
	1	5.7738	20.906	33.9166	24.187	8.6772	17.7442	10.5092	12.9396
	2	3.6828	45.578	20.1196	40.158	6.8082	11.8602	18.6512	5.6756
	3	1.6308	27.725	14.0776	32.568	14.1182	0.6542	7.9302	6.8906
	4	0.7778	17.8	12.2016	19.749	9.2432	15.6372	9.6262	9.2186
	5	4.4928	20.087	25.4436	31.69	14.7012	8.4432	20.5152	22.8116
	6	2.2678	69.682	22.1376	12.327	5.8332	15.7702	14.5012	7.5816
	7	3.7538	40.018	16.6336	29.069	10.3312	10.7602	14.7452	13.5006
	8	1.3348	23.66	26.2626	22.49	6.4262	5.1202	4.8532	8.0446
	9	2.9828	35.846	21.3986	25.421	11.7802	14.9632	10.3352	13.3856
	10	5.5118	14.011	14.2336	41.792	17.0712	10.4012	13.9952	15.1896
	11	1.0208	43.821	28.3256	20.497	15.6142	7.7192	18.0032	6.5496
	12	3.6318	21.886	29.4876	26.981	18.0952	14.3262	10.1882	8.3466
	13	0.5288	34.408	14.8086	14.139	-0.5378	8.3082	9.2182	7.9346
	14	3.9628	38.506	13.0546	28.631	15.8652	14.6512	13.2212	7.1076
	15	2.3658	30.384	2.3546	42.507	12.3172	13.2122	9.7952	8.0436
	16	1.7078	21.48	4.9516	25.95	11.3222	17.6772	12.3172	10.7716
	17	4.4268	10.869	30.8646	18.4	14.7932	11.0832	11.8702	5.3026
	18	1.9318	49.443	24.2906	17.344	22.4182	13.0602	8.1092	5.5586
	19	0.3078	30.369	13.6596	25.639	1.4122	9.1062	9.3932	8.2176
	20	3.5648	42.472	18.6426	29.195	27.4822	16.9222	22.7222	11.0606
	21	4.4288	76.275	19.7016	3.221	10.5342	17.7782	11.6802	11.8946
	22	2.3148	31.017	20.2686	24.535	10.6772	13.2092	11.4692	19.2916
	23	3.3918	41.833	11.9186	32.154	11.6062	10.1552	12.1542	14.7606
	24	1.5278	37.345	32.1346	25.24	19.9152	14.0162	6.2082	7.0176
	25	4.6718	39.919	24.8736	37.984	9.0962	13.6202	19.5842	4.1456
	26	3.6808	45.735	34.5446	29.623	9.4552	8.1942	12.3452	8.4546
	27	3.9148	24.665	29.5026	38.767	21.0072	0.7462	8.3852	16.8346
	28	1.9068	17.248	15.9586	19.884	13.0112	17.3902	12.1142	5.9706
	29	2.7618	52.392	13.2396	10.463	25.8382	23.6282	4.7962	5.2126
	30	4.8588	34.853	18.7496	22.858	16.4232	18.2772	11.9442	18.0666
	31	0.8708	33.676	17.1046	22.749	9.2302	9.8672	9.6072	14.8506
	32	3.5818	28.672	13.5236	32.625	11.1772	24.5622	8.6592	7.1506
	33	0.7448	20.907	20.4346	30.184	10.7092	14.1182	21.3732	12.0266
	34	1.8568	23.059	12.1226	12.766	9.1942	14.5632	14.1062	2.2756
	35	3.0918	37.914	15.1636	24.323	22.5232	11.5932	13.0252	20.6376
	36	1.9078	23.537	11.7806	19.2	7.0062	6.2522	11.3692	6.7146
	37	3.9378	23.53	23.2546	35.048	12.3232	17.3262	14.7852	17.2116
	38	4.3748	37.849	60.4336	33.314	21.1592	21.2032	16.0362	12.7626
	39	2.5158	34.501	18.5326	38.483	11.0982	15.7792	25.0022	18.2986
	40	0.3318	30.527	22.4666	24.835	8.7802	16.6442	11.4912	3.6926
	41	3.5408	32.517	18.5236	7.286	16.1852	12.7622	21.4372	7.7626
	42	0.9938	29.343	23.3736	28.074	5.1982	18.2752	9.2692	7.5806
	43	0.1918	43.43	12.2826	21.33	4.3702	7.0562	16.5162	12.4436
	44	0.4698	29.952	16.4796	37.975	7.8932	5.2402	6.2272	13.8006
	45	3.7268	45.308	21.5686	19.374	26.4912	18.2252	15.1092	5.8656
	46	2.3318	28.109	17.2906	31.909	14.8682	11.0972	8.0722	3.9166
	47	4.5108	17.377	24.5456	33.374	6.2072	17.1742	12.3412	16.4686
	48	3.1188	70.702	26.5596	16.612	14.2182	16.8952	14.5782	4.9586
	49	3.6638	18.999	32.0436	10.898	14.0852	25.8922	12.0842	24.4336
	50	1.9028	48.94	21.7836	25.126	8.2392	20.2832	16.9502	7.5226
	51	4.1188	24.78	14.4206	20.028	13.4182	13.8332	21.2572	21.7946
	52	4.6338	80.377	23.9576	16.061	7.6382	18.3342	12.5142	14.3186
	53	2.9088	22.592	14.5186	38.11	14.9522	16.7782	13.8192	3.7596
	54	1.2848	51.028	13.7566	19.292	7.4862	15.6282	12.5012	5.9796
	55	0.2858	38.995	17.6926	13.574	5.8932	16.6932	8.5612	3.4276
	56	4.1348	30.049	38.4656	11.389	15.9622	15.3262	5.8572	17.6346
	57	0.6008	16.731	13.6516	15.145	4.3672	3.8252	18.2282	15.9376
	58	4.5768	76.305	32.7016	5.393	8.2162	14.5322	10.0362	7.7626
	59	2.6498	63.818	29.7256	22.355	26.9522	18.7592	11.4302	16.7406
	60	3.4048	35.784	13.2456	12.198	11.4052	13.0532	5.6382	16.4966
	61	3.5348	20.256	28.8246	24.298	5.4692	5.8672	9.9672	0.8486
	62	2.3238	15.881	11.8536	13.175	14.5042	14.6712	9.8282	12.2406
	63	2.2648	67.879	31.0736	13.472	10.9442	19.0282	18.4832	8.4516
	64	4.0578	46.51	36.3516	17.393	12.3032	17.2942	2.7232	15.0126
	65	1.7828	56.103	14.7446	10.271	8.5852	6.7122	8.3172	13.7186
	66	0.3728	71.63	20.9726	20.678	6.6192	17.4282	11.3032	7.7136
	67	2.3888	21.465	13.6916	18.85	12.9472	25.8772	9.6242	12.2326
	68	0.7358	23.883	9.9546	12.695	-0.2118	7.5032	7.6462	8.2126
	69	3.8978	25.485	23.3816	28.986	22.6632	10.3532	10.7462	12.1786
	70	2.2038	44.936	9.5126	20.806	13.8612	17.4532	13.6682	31.6526
	71	4.1668	33.194	13.7066	10.727	38.9302	17.8632	11.5662	13.4266
	72	3.0318	8.056	15.3366	17.362	1.9162	7.6162	3.0692	6.7566
	73	2.7128	29.403	25.9386	13.282	11.4102	14.9392	12.7342	12.7986
	74	3.5498	39.107	21.3156	20.779	24.8612	7.0192	4.6942	7.9816
	75	3.7778	25.779	15.9376	23.016	9.5722	17.9622	11.6372	18.8326
	76	1.4718	19.803	10.9386	11.804	11.4862	18.2502	22.4692	8.2116
	77	3.2788	17.122	13.3366	15.463	11.3722	13.6802	12.5862	13.0306
	78	5.1978	59.395	16.8216	26.216	6.1692	11.2632	14.1752	11.6446
	79	2.4948	15.659	2.9496	13.065	11.0882	17.1062	14.2682	15.1436
	80	1.8708	36.289	19.9646	5.132	4.6112	17.3132	5.2162	9.5566
	81	2.1878	57.409	19.8696	21.625	5.8752	14.3792	17.0212	12.9716
	82	2.5848	21.028	22.5976	16.94	5.2532	9.0832	9.5862	15.8656
	83	0.2618	35.119	13.2196	24.049	4.1432	11.4812	5.3352	8.8496
	84	0.6668	25.348	7.0936	19.874	7.2062	10.3802	4.5892	9.0656
	85	1.6488	19.449	38.5866	27.809	15.4062	4.6182	19.3992	6.7296
	86	1.4578	15.72	7.7466	22.88	5.7902	10.5642	10.2482	5.5446
	87	1.5898	36.748	24.3676	14.231	11.2652	12.2782	17.7862	9.2056
	88	1.7328	56.345	45.7816	12.784	17.7322	9.1862	9.8742	24.1626
	89	5.1718	42.119	22.0916	25.366	17.8162	8.2192	13.5692	5.3086
	90	0.7878	39.965	33.1866	17.53	12.9062	2.6742	14.4572	14.9196
	91	2.7678	20.011	60.8076	24.219	15.4352	12.9472	11.5412	2.3376
	92	2.7368	52.717	42.5536	7.713	19.6112	6.8742	18.6332	9.5646
	93	0.1068	23.466	7.0576	25.645	5.7642	6.5432	10.3472	6.1956
	94	0.2468	11.02	12.5236	27.549	4.4512	6.5552	5.0742	7.0456
	95	1.9258	20.305	5.5266	15.889	2.6942	3.9492	5.1682	9.7406
	96	4.0968	79.142	12.2076	12.271	3.6112	7.8722	5.8342	17.1596
	97	3.6508	36.97	18.1816	9.832	6.5542	6.4012	12.1242	3.6926
	98	2.7918	9.356	28.5216	36.082	19.5412	6.3872	11.5052	14.6966
	99	4.0918	33.483	33.3236	17.959	7.8812	6.3002	8.4692	13.1556
	100	4.1268	18.961	3.0006	33.925	23.7442	11.5582	14.1302	11.6116
	Average	2.65128	34.7206	20.6401	22.0414	12.0037	12.7946	11.9848	10.9747
	SD	1.43755	16.7779	10.5619	8.98501	6.80154	5.35835	4.71857	5.55342
	SEM	0.143755	1.67779	1.05619	0.898501	0.680154	0.535835	0.471857	0.555342
	ANOVA	Anova: Single Factor
		SUMMARY
		Groups	Count	Sum	Average	Variance
		293	100	265.128	2.65128	2.06654
		293-M7	100	3472.06	34.7206	281.499
		293-M7;∆CNNM3-1	100	2064.01	20.6401	111.553
		293-M7;∆CNNM3-2	100	2204.14	22.0414	80.7304
		293-M7;∆CNNM4-1	100	1200.37	12.0037	46.261
		293-M7;∆CNNM4-2	100	1279.46	12.7946	28.7119
		293-M7;∆CNNM3&4-1	100	1198.48	11.9848	22.2649
		293-M7;∆CNNM3&4-2	100	1097.47	10.9747	30.8405
		ANOVA
		Source of Variation	SS	df	MS	F	P-value	F crit
		Between Groups	65429.2	7	9347.04	123.817	1.38196e-122	2.02112
		Within Groups	59788.8	792	75.4909
		Total	125218	799
	TTEST	293-M7 vs 293-M7;∆CNNM3-1	293-M7 vs 293-M7;∆CNNM3-2	293-M7 vs 293-M7;∆CNNM4-1	293-M7 vs 293-M7;∆CNNM4-2	293-M7 vs 293-M7;∆CNNM3&4-1	293-M7 vs 293-M7;∆CNNM3&4-2
	P-Value	3.38263e-11	4.70122e-10	3.42753e-24	2.7308e-23	2.14785e-24	1.03998e-25

## Sheet: S10 Fig
	S10 Fig B											S10 Fig D (50 cells were analyzed for each time point)
	cells	293 N.T.	293 PRL-1	293 PRL-2	293 PRL-3	293-M7 N.T.	293-M7 PRL-1	293-M7 PRL-2	293-M7 PRL-3			Time(min)	293	293+PRL1	293+PRL2	293+PRL3	293-M7	293-M7+PRL1	293-M7+PRL2	293-M7+PRL3
	1	3.41124	31.1117	7.75733	1.844	17.7223	36.4273	52.655	44.2603			0	0	0	0	0	0	0	0	0
	2	4.37824	9.57667	16.9643	0.813	29.1783	41.6873	65.418	50.4503			0.5	4.45813	0.79624	1.26808	6.43457	1.66267	2.59456	2.44697	2.04685
	3	24.6072	3.76767	83.4213	62.704	11.4313	64.3143	126.272	47.2143			1	9.92745	2.04855	1.94371	9.206	4.02972	15.9634	4.44059	2.64076
	4	39.3612	9.52767	6.91333	13.493	22.4673	96.9343	61.397	92.3323			1.5	15.6329	16.0433	4.95262	20.4299	5.29267	16.9464	10.3384	9.29301
	5	9.24924	33.1857	6.49433	10.202	20.8473	37.7583	77.93	44.9373			2	19.3612	24.4329	8.37471	32.9752	5.94898	33.7264	17.428	10.6073
	6	5.79324	5.68267	12.9843	9.183	21.3203	33.3803	55.21	50.1763			2.5	22.569	32.1263	10.575	34.7944	12.4866	43.9741	24.2347	10.8769
	7	11.1032	8.76367	5.49933	9.934	43.5473	94.5803	50.573	41.2823			3	32.9852	39.6742	16.7702	42.6358	36.1024	71.8904	43.9183	20.7799
	8	9.39524	2.98367	8.62633	37.738	18.3293	54.6713	81.986	50.8943			3.5	39.1926	49.1039	20.2782	52.1439	50.6413	99.8857	61.0117	39.0011
	9	11.3552	10.5387	12.1973	3.355	24.9833	70.1913	55.696	56.8123			4	40.703	56.957	22.7369	57.097	61.6414	135.466	97.0961	58.4318
	10	9.18224	16.1197	9.83933	7.346	23.4453	56.6173	56.874	70.0173			4.5	41.907	69.6839	29.3308	60.2488	79.6768	182.091	147.224	80.6333
	11	7.28424	34.3327	8.74433	5.522	7.85233	52.3123	49.761	23.5073			5	54.0331	69.7235	51.6543	62.4329	93.7061	232.743	209.716	109.607
	12	5.79024	7.44067	4.96433	3.295	18.9933	42.8023	48.526	39.5043			5.5	62.0316	84.9579	64.6222	64.4498	112.038	289.913	277.787	136.008
	13	8.01824	16.4097	8.02433	8.549	10.3773	36.0513	75.72	31.0823			6	62.4684	97.2932	80.6628	68.0422	129.533	348.376	353.158	171.974
	14	7.35224	4.84867	3.44033	2.111	26.1363	76.4313	54.517	73.9013			6.5	64.8599	100.919	89.9037	68.442	150.265	411.09	450.718	208.94
	15	6.44324	9.26367	4.13633	3.373	12.5893	39.7783	65.424	28.3613			7	69.8719	101.498	100.831	71.1884	173.776	482.729	531.735	257.691
	16	10.7782	6.12867	20.0723	19.469	17.3563	38.4153	123.774	25.2853			7.5	70.0906	101.718	108.883	74.4611	193.769	553.801	631.174	302.006
	17	10.0912	4.68767	5.41533	5.723	13.3833	38.9603	72.748	11.3203			8	72.6015	107.981	112.812	78.377	224.418	636.572	724.107	352.968
	18	8.07124	3.12067	19.0353	3.733	27.2173	86.9973	56.176	48.1193			8.5	74.5421	110.468	115.345	82.9092	251.191	707.599	822.436	403.333
	19	6.75824	6.03967	7.93733	5.823	30.1783	38.6323	69.49	50.0223			9	76.7283	110.783	116.567	84.9339	276.889	795.252	914.723	450.699
	20	4.37424	1.68167	0.0483333	14.32	23.9253	45.8803	79.639	23.8023			9.5	79.8469	112.756	117.459	87.0947	301.184	894.06	1026.19	512.472
	21	9.65224	8.16267	10.6523	2.639	27.6653	51.7763	73.082	31.6673			10	80.323	121.126	120.186	90.2568	327.7	965.271	1116.58	572.247
	22	10.1382	6.68367	9.43733	7.907	17.9183	30.3543	49.712	50.6913			10.5	81.6211	128.175	132.499	98.182	356.746	1043.21	1239.02	626.637
	23	8.47624	5.40067	13.6313	3.223	11.0193	37.9953	64.231	37.1213			11	82.7949	131.112	134.866	99.2244	383.915	1125.89	1382.63	686.189
	24	4.98224	11.6587	9.58433	3.142	1.77933	60.7703	42.675	31.6433
	25	6.36424	4.43767	6.36833	71.555	20.0033	63.6203	67.734	68.3193
	26	4.36224	4.30867	14.2603	7.982	26.2143	50.6083	49.552	29.7233
	27	1.47724	6.36367	33.9043	8.76	11.3483	50.8953	82.749	53.8923
	28	13.5922	7.48567	17.3643	31.89	11.7263	59.1973	117.534	13.5173
	29	8.66124	6.18367	4.98433	4.279	23.7693	28.1543	106.21	57.4373
	30	8.51924	40.0907	19.1243	2.084	7.35933	53.1263	68.667	57.2263
	31	5.09524	3.89967	7.89233	7.878	38.4043	15.3153	61.453	77.3163
	32	4.67124	30.8507	7.08233	7.982	12.3123	79.2873	76.163	2.47433
	33	5.61024	9.56467	7.24233	2.393	19.6673	74.2763	83.745	44.0383
	34	5.91424	38.2117	7.16033	14.142	19.4843	28.4143	84.772	95.3153
	35	5.94524	8.72067	12.4873	6.863	13.0173	53.5873	91.54	15.9373
	36	6.67024	5.08867	11.9323	11.957	18.9343	73.0593	57.821	49.7843
	37	2.91524	11.5597	6.73133	0.244	13.9573	15.9283	62.447	67.4443
	38	7.55224	3.46867	8.39433	5.569	18.4143	40.7443	117.969	16.1353
	39	5.34824	8.37567	54.6693	7.693	17.5763	56.4823	55.41	31.6733
	40	4.05524	2.91367	10.8653	2.313	13.9913	44.3373	39.412	33.0603
	41	4.16424	12.9657	5.69933	5.509	20.2933	54.5393	50.52	17.1353
	42	2.50124	10.2817	11.1763	3.85	12.4453	38.4613	77.233	32.3673
	43	4.83624	4.96167	9.49933	19.101	28.7863	27.1353	117.795	32.6133
	44	4.72124	17.5107	15.2103	13.161	9.00833	81.6913	33.32	45.5453
	45	5.94824	4.42967	8.73633	7.249	36.8303	5.62233	74.389	55.9573
	46	6.65124	10.1917	12.5323	15.822	13.4133	35.0553	44.078	40.0713
	47	3.35924	27.5137	11.2543	11.131	18.3923	46.4243	65.845	20.5013
	48	5.46824	9.15267	14.1213	1.044	21.9433	59.7573	95.843	43.6503
	49	5.78524	5.62067	10.3373	2.574	19.5313	52.3113	56.916	20.2173
	50	6.41324	4.21067	8.17133	2.732	30.9383	37.9363	56.905	33.2853
	51	2.30324	8.84567	7.06733	3.067	17.9933	15.0453	61.507	26.0653
	52	3.95624	3.04267	8.90333	9.7	20.6423	34.5273	39.017	1.39633
	53	15.9792	27.4497	24.0833	1.711	12.2043	75.8733	54.062	65.1603
	54	1.52924	7.77367	20.5863	0.233	16.3563	74.9163	56.28	56.8383
	55	0.21124	5.58067	5.36133	2.363	9.29933	33.8233	69.617	23.4513
	56	2.32124	3.34567	20.7103	7.537	23.8983	22.4583	44.273	16.0863
	57	5.94524	12.0867	13.9323	4.056	69.9643	12.6723	106.649	61.3163
	58	6.58324	13.7217	5.02033	24.348	32.7423	60.6113	35.414	20.9853
	59	0.25824	6.00067	12.1563	5.392	18.9733	48.9953	61.925	40.1003
	60	3.19824	6.50667	6.79433	4.268	20.6763	31.0293	81.046	48.5253
	61	3.45824	3.39967	42.7673	12.736	19.6163	28.4373	55.868	59.3023
	62	3.99424	6.21067	15.3923	0.86	16.7273	43.4483	62.799	25.7083
	63	6.01524	8.34867	16.0513	2.988	26.0053	32.8573	62.638	13.4223
	64	3.32824	9.20567	23.7313	6.197	16.8283	66.6363	74.296	61.3703
	65	2.71024	10.8697	3.47333	20.302	11.1003	74.9713	71.154	46.0663
	66	2.20224	2.06167	51.7073	0.674	27.2323	22.3723	56.301	15.9423
	67	3.94924	2.56867	7.27933	4.222	23.8363	42.0443	35.909	14.1503
	68	14.6562	8.62967	19.8943	7.265	35.6843	57.1673	61.187	36.1223
	69	1.17224	1.09567	12.1143	9.833	10.5603	48.3163	60.672	33.7503
	70	3.94324	5.33167	15.3663	1.377	18.6933	39.5733	24.63	35.7343
	71	4.97924	5.99867	10.6063	2.341	35.0273	19.5993	47.655	58.1193
	72	5.51224	6.04367	4.11033	2.297	20.8553	15.4303	73.983	35.4983
	73	7.42024	12.1537	33.5923	42.583	19.8353	53.2743	68.948	50.4003
	74	2.94524	7.65467	10.8793	10.407	6.88433	69.4743	167.276	44.5413
	75	3.52624	3.53367	3.06633	39.759	13.8073	41.9233	63.567	27.7923
	76	3.39124	7.58067	9.68733	8.818	13.1023	47.9863	70.536	42.8183
	77	1.93124	12.5717	7.99333	7.147	14.9053	54.8233	63.455	37.6053
	78	3.70224	15.8587	3.41933	8.235	19.8443	53.6153	29.715	29.1873
	79	4.23024	2.62067	8.52833	3.117	35.8223	38.9113	34.557	40.2303
	80	3.01624	8.99867	6.31733	0.469	10.4273	47.8593	85.003	29.4443
	81	1.64424	2.29667	14.0873	7.43	23.3133	32.4363	90.37	45.5883
	82	2.89124	4.98367	1.34433	2.866	9.23033	30.7923	52.022	26.7033
	83	5.99324	2.27267	9.75433	6.654	22.9883	35.9623	58.374	38.3253
	84	4.13824	20.4167	1.13033	2.926	12.8773	46.5403	29.084	21.4103
	85	1.31724	6.88767	9.82433	1.171	10.2213	63.3823	44.846	39.5893
	86	2.51624	10.8337	4.83333	6.826	32.5743	68.6593	73.7	52.6443
	87	2.23624	5.68467	2.13933	3.012	12.0473	89.8723	128.617	30.5763
	88	1.71124	4.98867	11.4293	1.221	17.2793	12.3453	12.405	24.8893
	89	6.57024	2.27867	29.0123	0.4	13.6713	57.6103	57.255	26.9053
	90	4.36124	10.0367	4.01733	6.903	15.7523	30.5593	43.44	16.4223
	91	3.25824	10.6537	10.3023	4.81	8.38233	41.5553	72.378	29.4893
	92	6.94724	4.37367	9.80433	21.432	22.9483	30.2213	133.235	54.5853
	93	1.71924	9.27367	12.2943	3.86	23.6813	63.1503	174.299	68.6813
	94	5.92224	5.08267	6.22433	5.204	54.2923	47.4473	61.136	16.8723
	95	2.98124	3.27267	15.4313	1.095	13.4823	49.7123	57.856	39.2983
	96	5.22424	8.88267	13.7633	3.12	15.7253	66.8943	23.088	56.5233
	97	6.19424	21.3127	6.68133	3.134	27.1073	35.0543	68.536	57.3573
	98	3.66724	7.89367	18.5113	6.14	14.1373	49.8063	59.651	30.6433
	99	0.18124	5.51867	14.2163	5.547	20.0393	52.4833	55.674	41.0773
	100	1.39024	7.60167	8.62233	2.467	21.1883	39.1733	72.853	27.8183
	Average	5.81883	9.45115	12.6704	8.71718	20.0791	47.4202	67.5427	39.5158
	SD	4.94236	8.05476	11.6332	11.5917	9.89822	18.9186	27.4577	18.0883
	SEM	0.494236	0.805476	1.16332	1.15917	0.989822	1.89186	2.74577	1.80883
	ANOVA	Anova: Single Factor
		SUMMARY
		Groups	Count	Sum	Average	Variance
		293 N.T.	100	581.883	5.81883	24.427
		293 PRL-1	100	945.115	9.45115	64.8792
		293 PRL-2	100	1267.04	12.6704	135.331
		293 PRL-3	100	871.718	8.71718	134.367
		293-M7 N.T.	100	2007.91	20.0791	97.9748
		293-M7 PRL-1	100	4742.02	47.4202	357.914
		293-M7 PRL-2	100	6754.27	67.5427	753.924
		293-M7 PRL-3	100	3951.58	39.5158	327.187
		ANOVA
		Source of Variation	SS	df	MS	F	P-value	F crit
		Between Groups	355858	7	50836.8	214.501	4.53051e-178	2.02112
		Within Groups	187704	792	237.001
		Total	543562	799
	TTEST	293-M7 N.T. vs 293-M7 PRL-1	293-M7 N.T. vs 293-M7 PRL-2	293-M7 N.T. vs 293-M7 PRL-3
	P-Value	8.30278e-26	1.44344e-32	6.31055e-17
	S10 Fig F									S10 Fig H (50 cells were analyzed for each time point)
		293; N.T.	293; PRL-2(WT)	293; PRL-2(R107E)	293-M7	293-M7;PRL-2(WT)	293-M7;PRL-2(R107E)			Time(min)	293	293-M7	293+PRL2	293-M7+PRL2	293+PRL2(R107E)	293-M7+PRL2(R107E)
	1	0.769	6.96467	3.54533	53.2973	108.56	23.931			0	0	0	0	0	0	0
	2	9.324	20.4237	8.13333	39.0263	94.78	39.939			0.5	4.45813	1.66267	1.26808	2.44697	0.640973	1.2487
	3	0.932	1.07667	20.8103	33.5753	65.481	49.102			1	9.92745	4.02972	1.94371	4.44059	1.94213	3.6982
	4	1.046	12.6557	0.607333	28.9103	120.584	54.299			1.5	15.6329	5.29267	4.95262	10.3384	5.9284	4.76763
	5	0.586	4.42367	14.6193	39.3943	60.361	68.908			2	19.3612	5.94898	8.37471	17.428	11.2448	10.8188
	6	2.127	0.228667	0.838333	26.3493	139.741	26.634			2.5	22.569	12.4866	10.575	24.2347	16.1827	15.15
	7	1.356	2.90367	1.69233	26.3803	114.295	69.339			3	32.9852	36.1024	16.7702	43.9183	27.3426	18.8124
	8	1.484	0.842667	0.0883333	129.002	60.33	56.781			3.5	39.1926	50.6413	20.2782	61.0117	33.6237	23.5933
	9	1.271	3.61667	0.950333	8.20433	54.399	33.888			4	40.703	61.6414	22.7369	97.0961	35.5495	40.1105
	10	1.133	4.91767	0.118333	35.0313	64.053	4.927			4.5	41.907	79.6768	29.3308	147.224	40.4443	54.4744
	11	0.554	0.738667	32.8513	24.5513	65.87	35.852			5	54.0331	93.7061	51.6543	209.716	40.7534	77.3749
	12	1.178	4.94967	2.45033	44.2743	28.405	27.183			5.5	62.0316	112.038	64.6222	277.787	48.6586	106.591
	13	0.978	1.92467	2.77033	26.3243	66.255	61.299			6	62.4684	129.533	80.6628	353.158	59.409	136.086
	14	1.388	4.64767	22.1803	26.8283	78.341	51.362			6.5	64.8599	150.265	89.9037	450.718	60.8443	164.85
	15	0.36	1.85867	15.0473	38.7663	71.715	6.997			7	69.8719	173.776	100.831	531.735	61.5341	199.802
	16	1.34	2.14067	0.224333	38.7803	111.629	5.631			7.5	70.0906	193.769	108.883	631.174	61.6488	233.356
	17	0.6	2.02967	0.588333	60.0553	61.108	37.083			8	72.6015	224.418	112.812	724.107	62.1123	274.89
	18	0.523	2.25167	4.18233	26.1003	88.733	75.949			8.5	74.5421	251.191	115.345	822.436	62.8378	310.934
	19	0.983	0.760667	1.21633	27.5213	0.86	14.673			9	76.7283	276.889	116.567	914.723	62.9593	351.633
	20	0.536	0.578667	2.70533	36.3133	120.028	55.158			9.5	79.8469	301.184	117.459	1026.19	64.3737	385.698
	21	0.652	15.0567	1.51333	29.7943	95.64	19.226			10	80.323	327.7	120.186	1116.58	64.8078	419.803
	22	1.295	21.4237	1.36633	38.8323	68.346	46.756			10.5	81.6211	356.746	132.499	1239.02	66.4055	456.976
	23	1.119	0.506667	0.517333	34.5473	67.636	46.449			11	82.7949	383.915	134.866	1382.63	67.2319	489.205
	24	0.559	1.16267	22.6213	41.8713	99.544	52.85
	25	1.279	0.600667	10.8413	31.0303	93.532	61.191
	26	0.596	0.683667	7.93733	26.4623	80.679	37.363
	27	1.106	4.73567	0.125333	42.9433	70.718	19.185
	28	0.766	2.77667	1.70233	33.0653	42.972	31.06
	29	0.887	4.90967	0.389333	74.7443	92.099	40.092
	30	1.687	0.522667	2.30633	37.9283	81.386	32.945
	31	1.165	10.7087	0.669333	30.1503	85.318	31.754
	32	1.197	0.696667	8.49933	34.3453	73.755	33.673
	33	1.05	1.90967	3.71333	21.1683	87.881	51.458
	34	0.017	2.87867	6.46233	29.7433	20.145	17.811
	35	0.668	0.367667	0.877333	14.1063	47.602	81.396
	36	1.12	2.05867	8.72933	35.2553	90.091	80.805
	37	1	4.71067	1.12833	17.5573	109.77	25.716
	38	20.81	0.482667	0.391333	59.3203	144.845	85.202
	39	0.845	1.62367	3.72733	34.5203	89.216	24.272
	40	0.36	9.20567	0.765333	17.2543	40.556	29.983
	41	0.098	20.4157	0.960333	12.2073	6.346	72.615
	42	1.271	3.60067	2.13733	63.8423	101.576	36.01
	43	9.018	0.778667	10.6753	61.0123	227.347	42.958
	44	36.544	3.63867	3.66533	34.1353	74.268	93.848
	45	0.795	10.4307	5.20833	32.5573	230.365	56.931
	46	1.062	1.23167	1.04333	24.7303	99.409	25.878
	47	0.1	2.44067	2.58333	33.6423	159.42	45.531
	48	0.403	0.832667	0.384333	62.3213	63.392	21.253
	49	0.191	1.40267	5.39233	42.1463	47.255	78.081
	50	16.614	13.5497	1.21933	65.7303	133.681	36.803
	51	0.466	3.63367	1.41033	26.1173	176.268	65.66
	52	1.197	0.453667	5.19533	30.1393	58.445	16.371
	53	0.71	2.17267	2.73133	51.9523	76.66	60.598
	54	3.791	8.92267	1.31833	26.0293	51.843	74.414
	55	0.486	2.44167	3.23733	31.1443	59.181	106.391
	56	2.581	3.38067	17.7173	39.7613	59.803	21.874
	57	1.263	4.60867	7.47033	35.1993	76.79	34.913
	58	1.999	2.17067	0.535333	75.6103	39.705	20.208
	59	2.387	3.15167	4.81033	27.3383	83.478	31.287
	60	1.456	1.36267	0.805333	44.0213	117.903	42.753
	61	1.052	9.52067	7.62333	34.6843	95.881	72.054
	62	0.196	1.21367	3.23533	31.4483	57.662	18.843
	63	1.039	0.441667	0.995333	83.7743	96.338	59.286
	64	1.14	1.74767	1.02233	24.8883	84.682	7.116
	65	0.287	12.3797	0.712333	38.7173	109.598	4.651
	66	0.477	3.43167	1.12233	38.6573	138.834	53.717
	67	0.813	22.3107	2.99833	37.2743	108.902	6.222
	68	0.742	1.77667	4.17133	39.8453	82.059	49.016
	69	1.661	9.06067	9.31133	21.6533	173.053	153.66
	70	1.154	0.414667	1.28633	27.4333	118.472	49.705
	71	0.678	11.7787	0.702333	39.8373	73.473	60.738
	72	5.908	13.4897	0.949333	50.9363	167.352	23.161
	73	3.791	4.67367	0.398333	67.9123	111.09	8.971
	74	1.263	2.09967	6.07833	34.7663	45.29	45.287
	75	0.865	3.88267	4.26433	31.8093	80.389	43.465
	76	2.387	2.56167	8.09833	42.3873	69.841	51.741
	77	0.984	8.65467	4.13733	52.5163	105.221	28.717
	78	0.71	1.83967	3.05733	28.7213	109.852	52.345
	79	16.799	5.05567	6.74033	22.0213	84.755	53.594
	80	0.486	0.319667	0.0443333	38.2043	82.061	31.943
	81	0.391	0.464667	1.46933	38.7703	28.212	8.721
	82	1.183	1.91367	1.00033	24.0823	52.583	49.819
	83	0.493	4.17567	3.50533	29.7883	119.158	35.095
	84	0.349	17.2067	15.7063	31.8883	228.171	60.435
	85	0.98	0.832667	0.307333	32.3673	51.794	60.977
	86	0.528	3.65267	1.28833	54.2903	90.061	22.755
	87	0.09	3.20967	0.910333	22.9363	31.527	54.6
	88	0.373	24.6667	0.300333	20.5583	145.269	53.953
	89	0.468	7.20867	2.71133	8.73533	121.784	53.191
	90	0.166	13.0327	2.67533	14.7223	82.487	75.041
	91	1.816	2.50367	5.19633	20.9703	34.062	4.13
	92	0.543	20.7637	1.70333	65.4123	164.943	1.224
	93	13.931	9.02667	11.9383	62.7153	98.509	44.995
	94	0.351	4.30767	2.17433	32.1693	55.793	83.764
	95	0.592	8.46267	2.24633	28.2163	96.515	35.329
	96	0.779	7.37967	6.48433	36.9573	51.443	22.085
	97	0.124	0.439667	2.40933	58.5023	1.563	54.526
	98	1.011	11.0347	12.8623	13.5733	47.246	35.651
	99	1.267	8.55367	0.552333	57.7683	146.967	17.71
	100	0.984	28.3287	7.84633	47.1873	114.082	101.154
	Average	2.17929	5.51394	4.4864	37.6207	88.5737	43.8189
	SD	4.89932	6.15728	5.72135	17.6461	44.1027	25.642
	SEM	0.489932	0.615728	0.572135	1.76461	4.41027	2.5642
	ANOVA	Anova: Single Factor
		SUMMARY
		Groups	Count	Sum	Average	Variance
		293; N.T.	100	217.929	2.17929	24.0033
		293; PRL-2(WT)	100	551.394	5.51394	37.9121
		293; PRL-2(R107E)	100	448.64	4.4864	32.7338
		293-M7	100	3762.07	37.6207	311.384
		293-M7;PRL-2(WT)	100	8857.37	88.5737	1945.04
		293-M7;PRL-2(R107E)	100	4381.89	43.8189	657.512
		ANOVA
		Source of Variation	SS	df	MS	F	P-value	F crit
		Between Groups	570361	5	114072	227.493	2.09563e-135	2.22919
		Within Groups	297850	594	501.432
		Total	868212	599
	TTEST	293-M7 vs 293-M7;PRL-2(WT)	293-M7;PRL-2(WT) vs 293-M7;PRL-2(R107E)
	P-Value	1.2939e-19	2.55523e-15

[truncated: 2 more sheets: S11 Fig, S12 Fig]
